# Supplementary material for: Phylogenomics and population genomics of SARS-CoV-2 in Mexico during the pre-vaccination stage reveals variants of interest B.1.1.28.4 and B.1.1.222 or B.1.1.519 and the nucleocapsid mutation S194L associated with symptoms
Source: Microb Genom. 2021 Nov 30;7(11):000684. doi: 10.1099/mgen.0.000684 (PMC8743546; doi:10.1099/mgen.0.000684)
Supplement: Supplementary material 2 [file mgen-7-0684-s002.xlsx]

## Sheet: Table S1
	ID	Date	Location	Self-sampling. RNA (ng/uL)	Assisted-sampling. RNA (ng/uL)	Self-sampling CT RNasP	Assisted-Sampling. CT RNasP
	Volunteer 1	2020-07-16	Guanajuato	26.7	22.53	N/A	N/A
	Volunteer 2	2020-07-16	Guanajuato	26.68	24.43	N/A	N/A
	Volunteer 3	2020-07-16	Guanajuato	22.97	38.3	N/A	N/A
	Volunteer 4	2020-07-16	Guanajuato	19.64	38.92	N/A	N/A
	Volunteer 5	2020-07-16	Guanajuato	24.39	29.14	N/A	N/A
	Volunteer 6	2020-07-16	Guanajuato	19.17	29.14	N/A	N/A
	Volunteer 7	2020-07-16	Guanajuato	22.37	32.44	N/A	N/A
	Volunteer 8	2020-07-16	Guanajuato	18.89	32.69	N/A	N/A
	Volunteer 9	2020-07-16	Guanajuato	19	27.23	N/A	N/A
	Volunteer 10	2020-07-16	Guanajuato	18.34	34.47	N/A	N/A
	Volunteer 11	2020-07-16	Guanajuato	31.12	39.32	N/A	N/A
	Volunteer 12	2020-07-16	Guanajuato	22.48	30.7	N/A	N/A
	Volunteer 13	2020-07-16	Guanajuato	20.84	34.05	N/A	N/A
	Volunteer 14	2020-07-16	Guanajuato	34.98	42.31	N/A	N/A
	Volunteer 15	2020-07-16	Guanajuato	23.64	14.71	N/A	N/A
	Volunteer 16	2020-07-16	Guanajuato	23.32	27.08	N/A	N/A
	Volunteer 17	2020-07-16	Guanajuato	19.82	31.26	N/A	N/A
	Volunteer 18	2020-07-16	Guanajuato	24.71	34.71	N/A	N/A
	Volunteer 19	2020-07-16	Guanajuato	28.49	22.74	N/A	N/A
	Volunteer 20	2020-07-16	Guanajuato	28.85	23.84	N/A	N/A
	Volunteer 21	2020-07-16	Guanajuato	26.55	28.34	N/A	N/A
	Volunteer 22	2020-07-16	Guanajuato	29.73	26.05	N/A	N/A
	Volunteer 23	2020-07-16	Guanajuato	19.72	34.12	N/A	N/A
	Volunteer 24	2020-07-16	Guanajuato	21.68	36.65	N/A	N/A
	Volunteer 25	2020-07-16	Guanajuato	20	25.86	N/A	N/A
	Volunteer 26	2020-07-16	Guanajuato	72.26	32.87	N/A	N/A
	Volunteer 27	2020-07-16	Guanajuato	22.63	27.94	N/A	N/A
	Volunteer 28	2020-07-16	Guanajuato	20.88	30.26	N/A	N/A
	Volunteer 29	2020-07-16	Guanajuato	26.34	25.51	N/A	N/A
	Volunteer 30	2020-07-16	Guanajuato	79.9	22.14	N/A	N/A
	Volunteer 31	2020-08-05	Guanajuato	28.69	36.94	N/A	N/A
	Volunteer 32	2020-08-05	Guanajuato	21.21	33.98	N/A	N/A
	Volunteer 33	2020-08-05	Guanajuato	27.35	28.78	N/A	N/A
	Volunteer 34	2020-08-05	Guanajuato	23.97	31.29	N/A	N/A
	Volunteer 35	2020-08-05	Guanajuato	21.62	28.95	N/A	N/A
	Volunteer 36	2020-08-05	Guanajuato	20.39	66.08	N/A	N/A
	Volunteer 37	2020-08-05	Guanajuato	22.67	29.14	N/A	N/A
	Volunteer 38	2020-08-05	Guanajuato	23.21	32.49	N/A	N/A
	Volunteer 39	2020-08-05	Guanajuato	34.29	26.67	N/A	N/A
	Volunteer 40	2020-08-05	Guanajuato	26.07	24.3	N/A	N/A
	Volunteer 41	2020-08-05	Guanajuato	23.63	26.51	N/A	N/A
	Volunteer 42	2020-08-05	Guanajuato	24.23	30.07	N/A	N/A
	Volunteer 43	2020-08-05	Guanajuato	24.02	21.75	N/A	N/A
	Volunteer 44	2021-02-25	San Luis Potosi	N/A	N/A	24.38	24.63
	Volunteer 45	2021-02-25	San Luis Potosi	N/A	N/A	26.48	30.99
	Volunteer 46	2021-02-25	San Luis Potosi	N/A	N/A	27.32	27.5
	Volunteer 47	2021-02-25	San Luis Potosi	N/A	N/A	26.11	30.42
	Volunteer 48	2021-02-25	San Luis Potosi	N/A	N/A	28.28	29.55
	Volunteer 49	2021-02-25	San Luis Potosi	N/A	N/A	26.81	27.86
	Volunteer 50	2021-02-25	San Luis Potosi	N/A	N/A	26.22	32.24
	Volunteer 51	2021-02-25	San Luis Potosi	N/A	N/A	24.68	27.76
	Volunteer 52	2021-02-25	San Luis Potosi	N/A	N/A	25.6	27.18
	Volunteer 53	2021-02-25	San Luis Potosi	N/A	N/A	26.72	29.26
	Volunteer 54	2021-02-25	San Luis Potosi	N/A	N/A	25.54	26.36
	Volunteer 55	2021-02-25	San Luis Potosi	N/A	N/A	25.64	27.21
	Volunteer 56	2021-02-25	San Luis Potosi	N/A	N/A	28.17	28.98
	Volunteer 57	2021-02-25	San Luis Potosi	N/A	N/A	32.92	30.19
	Volunteer 58	2021-02-25	San Luis Potosi	N/A	N/A	27.12	31.19
MEAN				26.4521	30.6209	26.7993	28.7547
SD				11.8055	7.81486	2.02731	2.06716

## Sheet: Table S2
strain	virus	gisaid_epi_isl	genbank_accession	date	region	country	division	location	region_exposure	country_exposure	division_exposure	segment	length	host	age	sex	Nextstrain_clade	pango_lineage	Clade	Mexstrain_clade	originating_lab	submitting_lab	authors	url	title	paper_url	date_submitted	purpose_of_sequencing	Symptoms
Mexico/GUA-06_LA_FB_05_0178/2020	ncov	EPI_ISL_1238787	?	2020-08-12	North America	Mexico	Guanajuato		North America	Mexico	Guanajuato	genome	29887	Human	27	Female	20A	B.1.243	G	?	Ecological and Evolutionary Genomics. UGA-CINVESTAV	Unidad Universitaria de Secuenciaci√≥n Masiva y Bioinform√°tica (UUSMB). IBT-UNAM	Angelica Cibrian et al	https://www.gisaid.org	?	?	2021-03-13	?	symptomatic
Mexico/GUA-09_LA_FB_05_0249/2020	ncov	EPI_ISL_1238788	?	2020-08-19	North America	Mexico	Guanajuato		North America	Mexico	Guanajuato	genome	29903	Human	31	Male	20A	B.1.243	G	?	Ecological and Evolutionary Genomics. UGA-CINVESTAV	Unidad Universitaria de Secuenciaci√≥n Masiva y Bioinform√°tica (UUSMB). IBT-UNAM	Angelica Cibrian et al	https://www.gisaid.org	?	?	2021-03-13	?	symptomatic
Mexico/GUA-14_LA_FB_05_0336/2020	ncov	EPI_ISL_1238789	?	2020-08-26	North America	Mexico	Guanajuato		North America	Mexico	Guanajuato	genome	29897	Human	29	Male	20B	B.1.1.2	GR	?	Ecological and Evolutionary Genomics. UGA-CINVESTAV	Unidad Universitaria de Secuenciaci√≥n Masiva y Bioinform√°tica (UUSMB). IBT-UNAM	Angelica Cibrian et al	https://www.gisaid.org	?	?	2021-03-13	?	asymptomatic
Mexico/GUA-20_LA_FB_05_0345/2020	ncov	EPI_ISL_1238790	?	2020-08-26	North America	Mexico	Guanajuato		North America	Mexico	Guanajuato	genome	29897	Human	29	Female	20B	B.1.1	GR	?	Ecological and Evolutionary Genomics. UGA-CINVESTAV	Unidad Universitaria de Secuenciaci√≥n Masiva y Bioinform√°tica (UUSMB). IBT-UNAM	Angelica Cibrian et al	https://www.gisaid.org	?	?	2021-03-13	?	asymptomatic
Mexico/GUA-26_LA_FB_05_0353/2020	ncov	EPI_ISL_1238791	?	2020-08-26	North America	Mexico	Guanajuato		North America	Mexico	Guanajuato	genome	29903	Human	22	Female	20B	B.1.1.222	GR	?	Ecological and Evolutionary Genomics. UGA-CINVESTAV	Unidad Universitaria de Secuenciaci√≥n Masiva y Bioinform√°tica (UUSMB). IBT-UNAM	Angelica Cibrian et al	https://www.gisaid.org	?	?	2021-03-13	?	asymptomatic
Mexico/GUA-31_LA_FB_05_0401/2020	ncov	EPI_ISL_1238792	?	2020-09-02	North America	Mexico	Guanajuato		North America	Mexico	Guanajuato	genome	29891	Human	38	Female	20B	B.1.1	GR	?	Ecological and Evolutionary Genomics. UGA-CINVESTAV	Unidad Universitaria de Secuenciaci√≥n Masiva y Bioinform√°tica (UUSMB). IBT-UNAM	Angelica Cibrian et al	https://www.gisaid.org	?	?	2021-03-13	?	asymptomatic
Mexico/GUA-35_LA_FB_05_0403/2020	ncov	EPI_ISL_1238793	?	2020-09-02	North America	Mexico	Guanajuato		North America	Mexico	Guanajuato	genome	29903	Human	47	Male	20B	B.1.1.222	GR	?	Ecological and Evolutionary Genomics. UGA-CINVESTAV	Unidad Universitaria de Secuenciaci√≥n Masiva y Bioinform√°tica (UUSMB). IBT-UNAM	Angelica Cibrian et al	https://www.gisaid.org	?	?	2021-03-13	?	asymptomatic
Mexico/JAL-LaDEER-133706/2021	ncov	EPI_ISL_1360407	?	2021-01-04	North America	Mexico	Jalisco	Puerto Vallarta	North America	Mexico	Jalisco	genome	29903	Human	72	Female	20B	P.2	GR	20B/P.3	Laboratorio de Enfermedades Emergentes y Reemergentes	Laboratorio de Enfermedades Emergentes y Reemergentes	Vega-Maga√±a Natali, Pe√±a-Rodriguez Marcela, Viera-Segura Oliver, Garc√≠a-Chagollan Mariel, Hern√°ndez-Bello Jorge, Mu√±oz-Valle Jos√© Francisco	https://www.gisaid.org	?	?	2021-03-25	?	symptomatic
Mexico/JAL-LaDEER-145340/2021	ncov	EPI_ISL_1360408	?	2021-01-21	North America	Mexico	Jalisco	Puerto Vallarta	North America	Mexico	Jalisco	genome	29903	Human	22	Male	20B	P.2	GR	20B/P.3	Laboratorio de Enfermedades Emergentes y Reemergentes	Laboratorio de Enfermedades Emergentes y Reemergentes	Vega-Maga√±a Natali, Pe√±a-Rodriguez Marcela, Viera-Segura Oliver, Garc√≠a-Chagollan Mariel, Hern√°ndez-Bello Jorge, Mu√±oz-Valle Jos√© Francisco	https://www.gisaid.org	?	?	2021-03-25	?	symptomatic
Mexico/JAL-LaDEER-145365/2021	ncov	EPI_ISL_1360409	?	2021-01-18	North America	Mexico	Jalisco	Puerto Vallarta	North America	Mexico	Jalisco	genome	29903	Human	19	Female	20B	P.2	GR	20B/P.3	Laboratorio de Enfermedades Emergentes y Reemergentes	Laboratorio de Enfermedades Emergentes y Reemergentes	Vega-Maga√±a Natali, Pe√±a-Rodriguez Marcela, Viera-Segura Oliver, Garc√≠a-Chagollan Mariel, Hern√°ndez-Bello Jorge, Mu√±oz-Valle Jos√© Francisco	https://www.gisaid.org	?	?	2021-03-25	?	symptomatic
Mexico/JAL-LaDEER-147248/2021	ncov	EPI_ISL_1360410	?	2021-01-18	North America	Mexico	Jalisco	Puerto Vallarta	North America	Mexico	Jalisco	genome	29903	Human	18	Female	20B	P.2	GR	20B/P.3	Laboratorio de Enfermedades Emergentes y Reemergentes	Laboratorio de Enfermedades Emergentes y Reemergentes	Vega-Maga√±a Natali, Pe√±a-Rodriguez Marcela, Viera-Segura Oliver, Garc√≠a-Chagollan Mariel, Hern√°ndez-Bello Jorge, Mu√±oz-Valle Jos√© Francisco	https://www.gisaid.org	?	?	2021-03-25	?	symptomatic
Mexico/JAL-LaDEER-E39931/2021	ncov	EPI_ISL_1360411	?	2021-01-19	North America	Mexico	Jalisco	Zapopan	North America	Mexico	Jalisco	genome	29903	Human	34	Female	20B	P.2	GR	20B/P.3	Laboratorio de Enfermedades Emergentes y Reemergentes	Laboratorio de Enfermedades Emergentes y Reemergentes	Vega-Maga√±a Natali, Pe√±a-Rodriguez Marcela, Viera-Segura Oliver, Garc√≠a-Chagollan Mariel, Hern√°ndez-Bello Jorge, Mu√±oz-Valle Jos√© Francisco	https://www.gisaid.org	?	?	2021-03-25	?	symptomatic
Mexico/JAL-InDRE_371/2021	ncov	EPI_ISL_1093145	?	2021-01-06	North America	Mexico	Jalisco		North America	Mexico	Jalisco	genome	29859	Human	37	Male	20B	P.2	20B/P.3	GR	Laboratorio de Diagnostico de Enfermedades Emergentes y Reemergentes	Instituto de Diagnostico y Referencia Epidemiologicos (INDRE)	Claudia Wong-Arambula et al	https://www.gisaid.org	?	?	2021-02-27	?	symptomatic
Mexico/JAL-InDRE_372/2021	ncov	EPI_ISL_1093146	?	2021-01-11	North America	Mexico	Jalisco		North America	Mexico	Jalisco	genome	29859	Human	60	Male	20B	P.2	20B/P.3	GR	Laboratorio de Diagnostico de Enfermedades Emergentes y Reemergentes	Instituto de Diagnostico y Referencia Epidemiologicos (INDRE)	Claudia Wong-Arambula et al	https://www.gisaid.org	?	?	2021-02-27	?	symptomatic
Mexico/JAL-InDRE_373/2021	ncov	EPI_ISL_1093147	?	2021-01-18	North America	Mexico	Jalisco		North America	Mexico	Jalisco	genome	29859	Human	78	Female	20B	P.2	20B/P.3	GR	Laboratorio de Diagnostico de Enfermedades Emergentes y Reemergentes	Instituto de Diagnostico y Referencia Epidemiologicos (INDRE)	Claudia Wong-Arambula et al	https://www.gisaid.org	?	?	2021-02-27	?	symptomatic
Mexico/SLP-InDRE_454/2021	ncov	EPI_ISL_1219714	?	2021-01-08	North America	Mexico	San Luis Potosi		North America	Mexico	San Luis Potosi	genome	29859	Human	53	Female	20A	B.1.396	20A/484K.2	G	CICSaB/UASLP/LESP SLP	Instituto de Diagnostico y Referencia Epidemiologicos (INDRE)	Claudia Wong-Arambula et al	https://www.gisaid.org	?	?	2021-03-11	?	symptomatic
Mexico/SLP-UASLP-AH1COV2SS018_S7/2021	ncov	EPI_ISL_1494729	?	2021-01-11	North America	Mexico	San Luis Potosi	San Luis Potosi	North America	Mexico	San Luis Potosi	genome	29903	Human	38	Male	20B	B.1.1.519	GR	20B/478K.V1	Centro de Investigaci√≥n en Ciencias de la Salud y Biomedicina, U.A.S.LP.	Centro de Investigaci√≥n en Ciencias de la Salud y Biomedicina, U.A.S.LP.	MD PhD Sof√≠a Bernal Silva	https://www.gisaid.org	?	?	2021-04-07	?	symptomatic
Mexico/SLP-UASLP-AH1COV2SS019_S8/2021	ncov	EPI_ISL_1494730	?	2021-01-05	North America	Mexico	San Luis Potosi	San Luis Potosi	North America	Mexico	San Luis Potosi	genome	29903	Human	51	Female	20B	B.1.1.519	GR	20B/478K.V1	Centro de Investigaci√≥n en Ciencias de la Salud y Biomedicina, U.A.S.LP.	Centro de Investigaci√≥n en Ciencias de la Salud y Biomedicina, U.A.S.LP.	MD PhD Sof√≠a Bernal Silva	https://www.gisaid.org	?	?	2021-04-07	?	symptomatic
Mexico/SLP-UASLP-AH1COV2SS025_S14/2020	ncov	EPI_ISL_1494717	?	2020-05-20	North America	Mexico	San Luis Potosi	San Luis Potosi	North America	Mexico	San Luis Potosi	genome	29903	Human	42	Male	20A	B.1.189	G	?	Centro de Investigaci√≥n en Ciencias de la Salud y Biomedicina, U.A.S.LP.	Centro de Investigaci√≥n en Ciencias de la Salud y Biomedicina, U.A.S.LP.	MD PhD Sof√≠a Bernal Silva	https://www.gisaid.org	?	?	2021-04-07	?	symptomatic
Mexico/SLP-UASLP-AH1COV2SS026_S15/2020	ncov	EPI_ISL_1494724	?	2020-07-30	North America	Mexico	San Luis Potosi	San Luis Potosi	North America	Mexico	San Luis Potosi	genome	29903	Human	70	Male	20C	B.1	GH	?	Centro de Investigaci√≥n en Ciencias de la Salud y Biomedicina, U.A.S.LP.	Centro de Investigaci√≥n en Ciencias de la Salud y Biomedicina, U.A.S.LP.	MD PhD Sof√≠a Bernal Silva	https://www.gisaid.org	?	?	2021-04-07	?	symptomatic
Mexico/SLP-UASLP-AH1COV2SS027_S16/2020	ncov	EPI_ISL_1494725	?	2020-05-22	North America	Mexico	San Luis Potosi	San Luis Potosi	North America	Mexico	San Luis Potosi	genome	29903	Human	60	Male	20A	B.1.189	G	?	Centro de Investigaci√≥n en Ciencias de la Salud y Biomedicina, U.A.S.LP.	Centro de Investigaci√≥n en Ciencias de la Salud y Biomedicina, U.A.S.LP.	MD PhD Sof√≠a Bernal Silva	https://www.gisaid.org	?	?	2021-04-07	?	symptomatic
Mexico/SLP-UASLP-AH1COV2SS028_S17/2020	ncov	EPI_ISL_1494726	?	2020-05-26	North America	Mexico	San Luis Potosi	San Luis Potosi	North America	Mexico	San Luis Potosi	genome	29903	Human	96	Male	20A	B.1.189	G	?	Centro de Investigaci√≥n en Ciencias de la Salud y Biomedicina, U.A.S.LP.	Centro de Investigaci√≥n en Ciencias de la Salud y Biomedicina, U.A.S.LP.	MD PhD Sof√≠a Bernal Silva	https://www.gisaid.org	?	?	2021-04-07	?	symptomatic
Mexico/SLP-UASLP-AH1COV2SS029_S18/2020	ncov	EPI_ISL_1494727	?	2020-05-26	North America	Mexico	San Luis Potosi	San Luis Potosi	North America	Mexico	San Luis Potosi	genome	29903	Human	40	Male	20A	B.1	G	?	Centro de Investigaci√≥n en Ciencias de la Salud y Biomedicina, U.A.S.LP.	Centro de Investigaci√≥n en Ciencias de la Salud y Biomedicina, U.A.S.LP.	MD PhD Sof√≠a Bernal Silva	https://www.gisaid.org	?	?	2021-04-07	?	symptomatic
Mexico/SLP_UASLP_A015/2021	ncov	EPI_ISL_1469108	?	2021-01-20	North America	Mexico	San Luis Potosi	San Luis Potosi	North America	Mexico	San Luis Potosi	genome	29906	Human	30	Female	20B	B.1.1.512	GR	?	Centro de Investigaci√≥n en Ciencias de la Salud y Biomedicina	Centro de Investigaci√≥n en Ciencias de la Salud y Biomedicina	MD PhD Sof√≠a Bernal Silva	https://www.gisaid.org	?	?	2021-04-07	?	symptomatic
Mexico/SLP_UASLP_A018/2021	ncov	EPI_ISL_1469109	?	2021-01-20	North America	Mexico	San Luis Potosi	San Luis Potosi	North America	Mexico	San Luis Potosi	genome	29903	Human	71	Male	20B	B.1.1.344	GR	?	Centro de Investigacion en Ciencias de la Salud y Biomedicina	Centro de Investigacion en Ciencias de la Salud y Biomedicina	Sofia Bernal, Andreu Comas	https://www.gisaid.org	?	?	2021-04-03	?	symptomatic
Mexico/SLP_UASLP_A019/2021	ncov	EPI_ISL_1469110	?	2021-01-21	North America	Mexico	San Luis Potosi	San Luis Potosi	North America	Mexico	San Luis Potosi	genome	29903	Human	37	Male	20B	B.1.1.519	GR	20B/478K.V1	Centro de Investigacion en Ciencias de la Salud y Biomedicina	Centro de Investigacion en Ciencias de la Salud y Biomedicina	Sofia Bernal, Andreu Comas	https://www.gisaid.org	?	?	2021-04-03	?	symptomatic
Mexico/SLP_UASLP_A020/2021	ncov	EPI_ISL_1469111	?	2021-01-21	North America	Mexico	San Luis Potosi	San Luis Potosi	North America	Mexico	San Luis Potosi	genome	29903	Human	35	Female	20A	B.1.241	G	?	Centro de Investigacion en Ciencias de la Salud y Biomedicina	Centro de Investigacion en Ciencias de la Salud y Biomedicina	Sofia Bernal, Andreu Comas	https://www.gisaid.org	?	?	2021-04-03	?	symptomatic
Mexico/SLP_UASLP_A002/2021	ncov	EPI_ISL_1469112	?	2021-01-16	North America	Mexico	San Luis Potosi	San Luis Potosi	North America	Mexico	San Luis Potosi	genome	29903	Human	21	Male	20B	B.1.1.517	GR	?	Centro de Investigacion en Ciencias de la Salud y Biomedicina	Centro de Investigacion en Ciencias de la Salud y Biomedicina	Sofia Bernal, Andreu Comas	https://www.gisaid.org	?	?	2021-04-03	?	symptomatic
Mexico/SLP_UASLP_A041/2021	ncov	EPI_ISL_1469113	?	2021-01-22	North America	Mexico	San Luis Potosi	San Luis Potosi	North America	Mexico	San Luis Potosi	genome	29904	Human	25	Female	20A	B.1	G	?	Centro de Investigacion en Ciencias de la Salud y Biomedicina	Centro de Investigacion en Ciencias de la Salud y Biomedicina	Sofia Bernal, Andreu Comas	https://www.gisaid.org	?	?	2021-04-03	?	symptomatic
Mexico/SLP_UASLP_A047/2021	ncov	EPI_ISL_1469114	?	2021-01-24	North America	Mexico	San Luis Potosi	San Luis Potosi	North America	Mexico	San Luis Potosi	genome	29904	Human	27	Female	20A	B.1.396	G	?	Centro de Investigacion en Ciencias de la Salud y Biomedicina	Centro de Investigacion en Ciencias de la Salud y Biomedicina	Sofia Bernal, Andreu Comas	https://www.gisaid.org	?	?	2021-04-03	?	symptomatic
Mexico/SLP_UASLP_A004/2021	ncov	EPI_ISL_1469115	?	2021-01-19	North America	Mexico	San Luis Potosi	San Luis Potosi	North America	Mexico	San Luis Potosi	genome	29903	Human	31	Male	20A	B.1.241	G	?	Centro de Investigacion en Ciencias de la Salud y Biomedicina	Centro de Investigacion en Ciencias de la Salud y Biomedicina	Sofia Bernal, Andreu Comas	https://www.gisaid.org	?	?	2021-04-03	?	symptomatic
Mexico/SLP_UASLP_A005/2021	ncov	EPI_ISL_1469116	?	2021-01-19	North America	Mexico	San Luis Potosi	San Luis Potosi	North America	Mexico	San Luis Potosi	genome	29903	Human	21	Female	20A	B.1	G	?	Centro de Investigacion en Ciencias de la Salud y Biomedicina	Centro de Investigacion en Ciencias de la Salud y Biomedicina	Sofia Bernal, Andreu Comas	https://www.gisaid.org	?	?	2021-04-03	?	symptomatic
Mexico/SLP_UASLP_A007/2021	ncov	EPI_ISL_1469117	?	2021-01-20	North America	Mexico	San Luis Potosi	San Luis Potosi	North America	Mexico	San Luis Potosi	genome	29904	Human	40	Female	20B	B.1.1.519	GR	20B/478K.V1	Centro de Investigacion en Ciencias de la Salud y Biomedicina	Centro de Investigacion en Ciencias de la Salud y Biomedicina	Sofia Bernal, Andreu Comas	https://www.gisaid.org	?	?	2021-04-03	?	symptomatic
Mexico/SLP_UASLP_A008/2021	ncov	EPI_ISL_1469118	?	2021-01-20	North America	Mexico	San Luis Potosi	San Luis Potosi	North America	Mexico	San Luis Potosi	genome	29931	Human	25	Female	20A	B.1	G	?	Centro de Investigacion en Ciencias de la Salud y Biomedicina	Centro de Investigacion en Ciencias de la Salud y Biomedicina	Sofia Bernal, Andreu Comas	https://www.gisaid.org	?	?	2021-04-03	?	symptomatic
Mexico/SLP_UASLP_A009/2021	ncov	EPI_ISL_1469119	?	2021-01-20	North America	Mexico	San Luis Potosi	San Luis Potosi	North America	Mexico	San Luis Potosi	genome	29904	Human	44	Female	20B	B.1.1.519	GR	20B/478K.V1	Centro de Investigacion en Ciencias de la Salud y Biomedicina	Centro de Investigacion en Ciencias de la Salud y Biomedicina	Sofia Bernal, Andreu Comas	https://www.gisaid.org	?	?	2021-04-03	?	symptomatic
1169_S88	ncov	popgen library		2020-08-13	North America	Mexico	Guanajuato	Irapuato	North America	Mexico	Guanajuato			Human	45	Female													symptomatic
LA_FB_05_0091_S82	ncov	popgen library		2020-08-05	North America	Mexico	Guanajuato	Irapuato	North America	Mexico	Guanajuato			Human	48	Male													asymptomatic
LA_FB_05_0169_S91	ncov	popgen library		2020-08-10	North America	Mexico	Guanajuato	Irapuato	North America	Mexico	Guanajuato			Human	25	Female													symptomatic
LA_FB_05_0174_S89	ncov	popgen library		2020-12-08	North America	Mexico	Guanajuato	Irapuato	North America	Mexico	Guanajuato			Human	25	Male													symptomatic
LA_FB_05_0251_S55	ncov	popgen library		2020-08-19	North America	Mexico	Guanajuato	Irapuato	North America	Mexico	Guanajuato			Human	25	Male													symptomatic
LA_FB_05_0274_S93	ncov	popgen library		2020-08-22	North America	Mexico	Guanajuato	Irapuato	North America	Mexico	Guanajuato			Human	24	Male													symptomatic
LA_FB_05_0277_S94	ncov	popgen library		2020-08-22	North America	Mexico	Guanajuato	Irapuato	North America	Mexico	Guanajuato			Human	22	Male													symptomatic
LA_FB_05_0291_S95	ncov	popgen library		2020-08-22	North America	Mexico	Guanajuato	Irapuato	North America	Mexico	Guanajuato			Human	36	Male													symptomatic
LA_FB_05_0340_S57	ncov	popgen library		2020-08-26	North America	Mexico	Guanajuato	Irapuato	North America	Mexico	Guanajuato			Human	42	Male													asymptomatic
LA_FB_05_0343_S58	ncov	popgen library		2020-08-26	North America	Mexico	Guanajuato	Irapuato	North America	Mexico	Guanajuato			Human	49	Male													asymptomatic
LA_FB_05_0349_S61	ncov	popgen library		2020-08-26	North America	Mexico	Guanajuato	Irapuato	North America	Mexico	Guanajuato			Human	33	Male													symptomatic
LA_FB_05_0350_S62	ncov	popgen library		2020-08-26	North America	Mexico	Guanajuato	Irapuato	North America	Mexico	Guanajuato			Human	59	Female													asymptomatic
LA_FB_05_0351_1_S83	ncov	popgen library		2020-08-26	North America	Mexico	Guanajuato	Irapuato	North America	Mexico	Guanajuato			Human	20	Male													asymptomatic
LA_FB_05_0351_S63	ncov	popgen library		2020-09-07	North America	Mexico	Guanajuato	Irapuato	North America	Mexico	Guanajuato			Human	20	Male													asymptomatic
LA_FB_05_0360_S65	ncov	popgen library		2020-08-26	North America	Mexico	Guanajuato	Irapuato	North America	Mexico	Guanajuato			Human	18	Female													asymptomatic
LA_FB_05_0377_S66	ncov	popgen library		2020-09-02	North America	Mexico	Guanajuato	Irapuato	North America	Mexico	Guanajuato			Human	29	Female													asymptomatic
LA_FB_05_0386_S84	ncov	popgen library		2020-09-02	North America	Mexico	Guanajuato	Irapuato	North America	Mexico	Guanajuato			Human	22	Female													asymptomatic
LA_FB_05_0388_S67	ncov	popgen library		2020-09-02	North America	Mexico	Guanajuato	Irapuato	North America	Mexico	Guanajuato			Human	49	Male													asymptomatic
LA_FB_05_0391_2_S92	ncov	popgen library		2020-09-02	North America	Mexico	Guanajuato	Irapuato	North America	Mexico	Guanajuato			Human	35	Female													symptomatic
LA_FB_05_0399_S68	ncov	popgen library		2020-09-02	North America	Mexico	Guanajuato	Irapuato	North America	Mexico	Guanajuato			Human	47	Male													asymptomatic
LA_FB_05_0402_S70	ncov	popgen library		2020-09-02	North America	Mexico	Guanajuato	Irapuato	North America	Mexico	Guanajuato			Human	23	Male													asymptomatic
LA_FB_05_0414_S72	ncov	popgen library		2020-09-07	North America	Mexico	Guanajuato	Irapuato	North America	Mexico	Guanajuato			Human	38	Female													asymptomatic
LA_FB_05_0418_S85	ncov	popgen library		2020-09-07	North America	Mexico	Guanajuato	Irapuato	North America	Mexico	Guanajuato			Human	31	Female													asymptomatic
LA_FB_05_0422_S86	ncov	popgen library		2020-09-07	North America	Mexico	Guanajuato	Irapuato	North America	Mexico	Guanajuato			Human	33	Male													asymptomatic
LA_FB_05_0424_S87	ncov	popgen library		2020-09-07	North America	Mexico	Guanajuato	Irapuato	North America	Mexico	Guanajuato			Human	59	Female													asymptomatic
LA_FB_05_0509_1_S73	ncov	popgen library		2020-09-10	North America	Mexico	Guanajuato	Irapuato	North America	Mexico	Guanajuato			Human	29	Male													asymptomatic
LA_FB_05_0511_1_S74	ncov	popgen library		2020-09-10	North America	Mexico	Guanajuato	Irapuato	North America	Mexico	Guanajuato			Human	42	Male													asymptomatic
LA_FB_05_0513_S75	ncov	popgen library		2020-09-10	North America	Mexico	Guanajuato	Irapuato	North America	Mexico	Guanajuato			Human	47	Male													asymptomatic
LA_FB_05_0515_S76	ncov	popgen library		2020-09-10	North America	Mexico	Guanajuato	Irapuato	North America	Mexico	Guanajuato			Human	38	Female													asymptomatic
LA_FB_05_0517_S77	ncov	popgen library		2020-09-10	North America	Mexico	Guanajuato	Irapuato	North America	Mexico	Guanajuato			Human	23	Male													asymptomatic
LA_FB_05_0519_S78	ncov	popgen library		2020-09-10	North America	Mexico	Guanajuato	Irapuato	North America	Mexico	Guanajuato			Human	47	Male													asymptomatic
LA_FB_05_0658_S96	ncov	popgen library		2020-11-17	North America	Mexico	Guanajuato	Irapuato	North America	Mexico	Guanajuato			Human	24	Male													symptomatic
LA_FB_05_0671_S97	ncov	popgen library		2020-11-17	North America	Mexico	Guanajuato	Irapuato	North America	Mexico	Guanajuato			Human	57	Female													symptomatic
LA_FB_05_0672_S98	ncov	popgen library		2020-11-17	North America	Mexico	Guanajuato	Irapuato	North America	Mexico	Guanajuato			Human	47	Female													symptomatic
UG_FR_P_0002_B10_S80	ncov	popgen library		2020-07-18	North America	Mexico	Guanajuato	Irapuato	North America	Mexico	Guanajuato			Human	40	Female													asymptomatic
UG_FR_P_0002_E1_S81	ncov	popgen library		2020-07-18	North America	Mexico	Guanajuato	Irapuato	North America	Mexico	Guanajuato			Human	25	Male													asymptomatic
AH1COV2SS020_S9_L001	ncov	popgen library	?	not available	North America	Mexico	San Luis Potosi	San Luis Potosi	North America	Mexico	San Luis Potosi			Human															symptomatic
AH1COV2SS030_S19_L001	ncov	popgen library	?	2020-06-02	North America	Mexico	San Luis Potosi	San Luis Potosi	North America	Mexico	San Luis Potosi			Human	73	Male													symptomatic
AH1COV2SS031_S20_L001	ncov	popgen library	?	2020-06-11	North America	Mexico	San Luis Potosi	San Luis Potosi	North America	Mexico	San Luis Potosi			Human	37	Female													symptomatic
AH1COV2SS032_S21_L001	ncov	popgen library	?	2020-07-28	North America	Mexico	San Luis Potosi	San Luis Potosi	North America	Mexico	San Luis Potosi			Human	70	Female													symptomatic
AH1COV2SS033_S22_L001	ncov	popgen library	?	2020-07-23	North America	Mexico	San Luis Potosi	San Luis Potosi	North America	Mexico	San Luis Potosi			Human	57	Female													symptomatic
AH1COV2SS034_S23_L001	ncov	popgen library	?	2020-07-23	North America	Mexico	San Luis Potosi	San Luis Potosi	North America	Mexico	San Luis Potosi			Human	55	Female													symptomatic
AH1COV2SS035_S24_L001	ncov	popgen library	?	2020-07-27	North America	Mexico	San Luis Potosi	San Luis Potosi	North America	Mexico	San Luis Potosi			Human	57	Male													symptomatic
21_S34	ncov	popgen library		2020-01-21	North America	Mexico	San Luis Potosi	San Luis Potosi	North America	Mexico	San Luis Potosi			Human	34	Male													symptomatic
25_S37	ncov	popgen library		2021-01-21	North America	Mexico	San Luis Potosi	San Luis Potosi	North America	Mexico	San Luis Potosi			Human	28	Female													symptomatic
28_S38	ncov	popgen library		2021-01-21	North America	Mexico	San Luis Potosi	San Luis Potosi	North America	Mexico	San Luis Potosi			Human	27	Female													symptomatic
39_S42	ncov	popgen library		2021-01-22	North America	Mexico	San Luis Potosi	San Luis Potosi	North America	Mexico	San Luis Potosi			Human	30	Female													symptomatic

## Sheet: Table S3
IDS_sampls_sars	number_m_reads	location	Symptoms	POSI	n	freq	IND_IDs	REF	ALT	qual	locus_dp	ref_dp	alt_dp	biallelic	alt_prop	median_alt_dp	median_locus_dp	phys_pos	Symp
1169_S88	74607	GTO	NO	241	46	0.541176	trimmed_1169_S88	C	T	986.18	33	0	33	yes	1	0.999876	1041	241	Asymptomatic
1169_S88	74607	GTO	NO	3037	72	0.847059	trimmed_1169_S88	C	T	1746.05	57	0	57	yes	1	1	291	3037	Asymptomatic
1169_S88	74607	GTO	NO	13354	31	0.364706	trimmed_1169_S88	T	C	439.519	104	68	36	yes	0.346154	0.44186	351	13354	Asymptomatic
1169_S88	74607	GTO	NO	14408	79	0.929412	trimmed_1169_S88	C	T	4371.78	144	0	144	yes	1	1	849	14408	Asymptomatic
1169_S88	74607	GTO	NO	23403	80	0.941176	trimmed_1169_S88	A	G	3306.14	108	0	108	yes	1	1	575	23403	Asymptomatic
1169_S88	74607	GTO	NO	25563	8	0.0941176	trimmed_1169_S88	G	T	1629.5	308	219	89	yes	0.288961	0.251623	312	25563	Asymptomatic
1169_S88	74607	GTO	NO	26669	29	0.341176	trimmed_1169_S88	T	C	439.354	34	14	20	yes	0.588235	0.399417	218	26669	Asymptomatic
1169_S88	74607	GTO	NO	26690	28	0.329412	trimmed_1169_S88	G	T	43.4421	38	30	8	yes	0.210526	0.365198	261	26690	Asymptomatic
1169_S88	74607	GTO	NO	29870	5	0.0588235	trimmed_1169_S88	C	A	1897.95	9324	7995	1329	yes	0.142535	0.171776	6753	29870	Asymptomatic
15_S29	961691	SLP	SI	241	46	0.541176	trimmed_15_S29	C	T	55589.8	1795	1	1794	yes	0.999443	0.999876	1041	241	Symptomatic
15_S29	961691	SLP	SI	3037	72	0.847059	trimmed_15_S29	C	T	61831.6	2039	0	2039	yes	1	1	291	3037	Symptomatic
15_S29	961691	SLP	SI	5765	22	0.258824	trimmed_15_S29	GG	AC	11088.5	3647	2550	1097	yes	0.300795	0.333344	1430	5765	Symptomatic
15_S29	961691	SLP	SI	12413	14	0.164706	trimmed_15_S29	A	C	18401.5	5172	3400	1772	yes	0.342614	0.321792	904	12413	Symptomatic
15_S29	961691	SLP	SI	12926	13	0.152941	trimmed_15_S29	AAAGG	ACAAGG	7948.22	3623	2551	1072	yes	0.295887	0.240385	1174	12926	Symptomatic
15_S29	961691	SLP	SI	14408	79	0.929412	trimmed_15_S29	C	T	61170.5	1963	2	1961	yes	0.998981	1	849	14408	Symptomatic
15_S29	961691	SLP	SI	23403	80	0.941176	trimmed_15_S29	A	G	74891.9	2470	1	2469	yes	0.999595	1	575	23403	Symptomatic
15_S29	961691	SLP	SI	28881	24	0.282353	trimmed_15_S29	GGG	AAC	102241	3471	0	3471	yes	1	1	401.5	28881	Symptomatic
18_S31	54362	SLP	SI	3037	72	0.847059	trimmed_18_S31	C	T	3637.04	120	0	120	yes	1	1	291	3037	Symptomatic
18_S31	54362	SLP	SI	5765	22	0.258824	trimmed_18_S31	GG	AC	573.966	177	120	57	yes	0.322034	0.333344	1430	5765	Symptomatic
18_S31	54362	SLP	SI	12413	14	0.164706	trimmed_18_S31	A	C	1162.86	314	202	112	yes	0.356688	0.321792	904	12413	Symptomatic
18_S31	54362	SLP	SI	12926	13	0.152941	trimmed_18_S31	AAAGG	ACAAGG	177.441	141	104	37	yes	0.262411	0.240385	1174	12926	Symptomatic
18_S31	54362	SLP	SI	14408	79	0.929412	trimmed_18_S31	C	T	3330.75	108	0	108	yes	1	1	849	14408	Symptomatic
18_S31	54362	SLP	SI	23403	80	0.941176	trimmed_18_S31	A	G	3743.15	125	0	125	yes	1	1	575	23403	Symptomatic
18_S31	54362	SLP	SI	23604	7	0.0823529	trimmed_18_S31	C	A	6837.76	237	7	230	yes	0.970464	0.998644	250	23604	Symptomatic
18_S31	54362	SLP	SI	28881	24	0.282353	trimmed_18_S31	GGG	AAC	5259.56	177	0	177	yes	1	1	401.5	28881	Symptomatic
19_S32	67436	SLP	SI	222	6	0.0705882	trimmed_19_S32	C	T	3458.68	114	0	114	yes	1	0.998343	270.5	222	Symptomatic
19_S32	67436	SLP	SI	241	46	0.541176	trimmed_19_S32	C	T	3026.09	97	0	97	yes	1	0.999876	1041	241	Symptomatic
19_S32	67436	SLP	SI	3037	72	0.847059	trimmed_19_S32	C	T	4431.78	146	0	146	yes	1	1	291	3037	Symptomatic
19_S32	67436	SLP	SI	3140	6	0.0705882	trimmed_19_S32	C	T	4745.19	154	0	154	yes	1	0.996884	185.5	3140	Symptomatic
19_S32	67436	SLP	SI	3871	5	0.0588235	trimmed_19_S32	G	T	3122.66	105	0	105	yes	1	0.998959	140	3871	Symptomatic
19_S32	67436	SLP	SI	5765	22	0.258824	trimmed_19_S32	GG	AC	1344.71	261	160	101	yes	0.386973	0.333344	1430	5765	Symptomatic
19_S32	67436	SLP	SI	10029	6	0.0705882	trimmed_19_S32	C	T	3920.38	126	0	126	yes	1	0.998869	183	10029	Symptomatic
19_S32	67436	SLP	SI	10954	5	0.0588235	trimmed_19_S32	C	T	4530.35	152	2	150	yes	0.986842	0.999385	152	10954	Symptomatic
19_S32	67436	SLP	SI	11117	6	0.0705882	trimmed_19_S32	A	G	4387.85	145	0	145	yes	1	0.985388	263	11117	Symptomatic
19_S32	67436	SLP	SI	11824	13	0.152941	trimmed_19_S32	C	A	4045.4	131	0	131	yes	1	0.999191	2096	11824	Symptomatic
19_S32	67436	SLP	SI	12413	14	0.164706	trimmed_19_S32	A	C	904.24	285	192	93	yes	0.326316	0.321792	904	12413	Symptomatic
19_S32	67436	SLP	SI	12789	5	0.0588235	trimmed_19_S32	C	T	4626.67	158	2	156	yes	0.987342	0.952307	168	12789	Symptomatic
19_S32	67436	SLP	SI	12926	13	0.152941	trimmed_19_S32	AAAGG	ACAAGG	533.775	280	201	79	yes	0.282143	0.240385	1174	12926	Symptomatic
19_S32	67436	SLP	SI	14408	79	0.929412	trimmed_19_S32	C	T	4574.96	149	0	149	yes	1	1	849	14408	Symptomatic
19_S32	67436	SLP	SI	19839	25	0.294118	trimmed_19_S32	T	C	7175.23	233	0	233	yes	1	0.749771	501	19839	Symptomatic
19_S32	67436	SLP	SI	21306	5	0.0588235	trimmed_19_S32	C	T	3234.92	112	0	112	yes	1	1	150	21306	Symptomatic
19_S32	67436	SLP	SI	23403	80	0.941176	trimmed_19_S32	A	G	5225.44	173	0	173	yes	1	1	575	23403	Symptomatic
19_S32	67436	SLP	SI	23604	7	0.0823529	trimmed_19_S32	C	A	7613.48	250	0	250	yes	1	0.998644	250	23604	Symptomatic
19_S32	67436	SLP	SI	23756	17	0.2	trimmed_19_S32	A	G	5246.5	176	0	176	yes	1	0.911823	1334	23756	Symptomatic
19_S32	67436	SLP	SI	28881	24	0.282353	trimmed_19_S32	GGG	AAC	6742.6	223	0	223	yes	1	1	401.5	28881	Symptomatic
19_S32	67436	SLP	SI	29197	5	0.0588235	trimmed_19_S32	C	T	7937.05	266	1	265	yes	0.996241	0.996969	505	29197	Symptomatic
20_S33	219802	SLP	SI	241	46	0.541176	trimmed_20_S33	C	T	10809.4	348	0	348	yes	1	0.999876	1041	241	Symptomatic
20_S33	219802	SLP	SI	3037	72	0.847059	trimmed_20_S33	C	T	11874.7	394	0	394	yes	1	1	291	3037	Symptomatic
20_S33	219802	SLP	SI	5765	22	0.258824	trimmed_20_S33	GG	AC	3305.69	872	575	297	yes	0.340596	0.333344	1430	5765	Symptomatic
20_S33	219802	SLP	SI	12413	14	0.164706	trimmed_20_S33	A	C	4986.83	1190	744	446	yes	0.37479	0.321792	904	12413	Symptomatic
20_S33	219802	SLP	SI	12926	13	0.152941	trimmed_20_S33	AAAGG	ACAAGG	2010.06	765	521	244	yes	0.318954	0.240385	1174	12926	Symptomatic
20_S33	219802	SLP	SI	14408	79	0.929412	trimmed_20_S33	C	T	15459.8	499	1	498	yes	0.997996	1	849	14408	Symptomatic
20_S33	219802	SLP	SI	20268	18	0.211765	trimmed_20_S33	A	G	5885.51	194	0	194	yes	1	1	491.5	20268	Symptomatic
20_S33	219802	SLP	SI	23403	80	0.941176	trimmed_20_S33	A	G	16108.4	529	0	529	yes	1	1	575	23403	Symptomatic
20_S33	219802	SLP	SI	28854	26	0.305882	trimmed_20_S33	C	T	38846.6	1270	1	1269	yes	0.999213	0.953968	97.5	28854	Symptomatic
21_S34	22842	SLP	SI	3037	72	0.847059	trimmed_21_S34	C	T	2714.07	89	0	89	yes	1	1	291	3037	Symptomatic
21_S34	22842	SLP	SI	14408	79	0.929412	trimmed_21_S34	C	T	2556.94	83	0	83	yes	1	1	849	14408	Symptomatic
21_S34	22842	SLP	SI	23604	7	0.0823529	trimmed_21_S34	C	G	3376.46	129	8	121	yes	0.937984	0.998644	250	23604	Symptomatic
25_S37	11506	SLP	SI	241	46	0.541176	trimmed_25_S37	C	T	884.415	30	0	30	yes	1	0.999876	1041	241	Symptomatic
25_S37	11506	SLP	SI	12413	14	0.164706	trimmed_25_S37	A	C	54.4881	61	46	15	yes	0.245902	0.321792	904	12413	Symptomatic
25_S37	11506	SLP	SI	23403	80	0.941176	trimmed_25_S37	A	G	705.098	23	0	23	yes	1	1	575	23403	Symptomatic
25_S37	11506	SLP	SI	28854	26	0.305882	trimmed_25_S37	C	T	825.617	32	2	30	yes	0.9375	0.953968	97.5	28854	Symptomatic
28_S38	56276	SLP	SI	3037	72	0.847059	trimmed_28_S38	C	T	2938	97	0	97	yes	1	1	291	3037	Symptomatic
28_S38	56276	SLP	SI	5765	22	0.258824	trimmed_28_S38	GG	AC	852.313	227	151	76	yes	0.334802	0.333344	1430	5765	Symptomatic
28_S38	56276	SLP	SI	12413	14	0.164706	trimmed_28_S38	A	C	694.794	249	170	79	yes	0.317269	0.321792	904	12413	Symptomatic
28_S38	56276	SLP	SI	12926	13	0.152941	trimmed_28_S38	AAAGG	ACAAGG	35.0264	201	158	43	yes	0.21393	0.240385	1174	12926	Symptomatic
28_S38	56276	SLP	SI	14408	79	0.929412	trimmed_28_S38	C	T	2466.12	80	0	80	yes	1	1	849	14408	Symptomatic
28_S38	56276	SLP	SI	20268	18	0.211765	trimmed_28_S38	A	G	1515.05	51	0	51	yes	1	1	491.5	20268	Symptomatic
28_S38	56276	SLP	SI	23403	80	0.941176	trimmed_28_S38	A	G	5305.68	176	0	176	yes	1	1	575	23403	Symptomatic
28_S38	56276	SLP	SI	28854	26	0.305882	trimmed_28_S38	C	T	8182.55	269	0	269	yes	1	0.953968	97.5	28854	Symptomatic
2_S21	10459	SLP	SI	3037	72	0.847059	trimmed_2_S21	C	T	738.472	30	2	28	yes	0.933333	1	291	3037	Symptomatic
2_S21	10459	SLP	SI	4582	10	0.117647	trimmed_2_S21	C	T	759.934	29	1	28	yes	0.965517	0.979017	1238.5	4582	Symptomatic
2_S21	10459	SLP	SI	5765	22	0.258824	trimmed_2_S21	GG	AC	132.988	32	20	12	yes	0.375	0.333344	1430	5765	Symptomatic
2_S21	10459	SLP	SI	14408	79	0.929412	trimmed_2_S21	C	T	647.198	21	0	21	yes	1	1	849	14408	Symptomatic
2_S21	10459	SLP	SI	19839	25	0.294118	trimmed_2_S21	T	C	992.531	38	2	36	yes	0.947368	0.749771	501	19839	Symptomatic
2_S21	10459	SLP	SI	23403	80	0.941176	trimmed_2_S21	A	G	608.929	21	0	21	yes	1	1	575	23403	Symptomatic
2_S21	10459	SLP	SI	23756	17	0.2	trimmed_2_S21	A	G	683.503	25	0	25	yes	1	0.911823	1334	23756	Symptomatic
2_S21	10459	SLP	SI	28881	24	0.282353	trimmed_2_S21	GGG	AAC	593.764	21	0	21	yes	1	1	401.5	28881	Symptomatic
39_S42	4978093	SLP	SI	241	46	0.541176	trimmed_39_S42	C	T	379785	12192	3	12189	yes	0.999754	0.999876	1041	241	Symptomatic
39_S42	4978093	SLP	SI	3037	72	0.847059	trimmed_39_S42	C	T	300887	9857	1	9856	yes	0.999899	1	291	3037	Symptomatic
39_S42	4978093	SLP	SI	12413	14	0.164706	trimmed_39_S42	A	C	45332.1	23935	17432	6503	yes	0.271694	0.321792	904	12413	Symptomatic
39_S42	4978093	SLP	SI	14408	79	0.929412	trimmed_39_S42	C	T	300424	9665	1	9664	yes	0.999897	1	849	14408	Symptomatic
39_S42	4978093	SLP	SI	19839	25	0.294118	trimmed_39_S42	T	C	579668	18911	4	18907	yes	0.999788	0.749771	501	19839	Symptomatic
39_S42	4978093	SLP	SI	23403	80	0.941176	trimmed_39_S42	A	G	430095	14133	0	14133	yes	1	1	575	23403	Symptomatic
39_S42	4978093	SLP	SI	23756	17	0.2	trimmed_39_S42	A	G	418315	13930	5	13925	yes	0.999641	0.911823	1334	23756	Symptomatic
39_S42	4978093	SLP	SI	28881	24	0.282353	trimmed_39_S42	GGG	AAC	532490	17981	0	17981	yes	1	1	401.5	28881	Symptomatic
41_S43	9297537	SLP	SI	241	46	0.541176	trimmed_41_S43	C	T	651876	20947	4	20943	yes	0.999809	0.999876	1041	241	Symptomatic
41_S43	9297537	SLP	SI	3037	72	0.847059	trimmed_41_S43	C	T	555555	18235	3	18232	yes	0.999835	1	291	3037	Symptomatic
41_S43	9297537	SLP	SI	12413	14	0.164706	trimmed_41_S43	A	C	50547.1	49176	37676	11500	yes	0.233854	0.321792	904	12413	Symptomatic
41_S43	9297537	SLP	SI	12926	13	0.152941	trimmed_41_S43	AAAGG	ACAAGG	3815.49	28023	22245	5778	yes	0.206188	0.240385	1174	12926	Symptomatic
41_S43	9297537	SLP	SI	14408	79	0.929412	trimmed_41_S43	C	T	540350	17369	2	17367	yes	0.999885	1	849	14408	Symptomatic
41_S43	9297537	SLP	SI	20268	18	0.211765	trimmed_41_S43	A	G	376471	12407	0	12407	yes	1	1	491.5	20268	Symptomatic
41_S43	9297537	SLP	SI	23403	80	0.941176	trimmed_41_S43	A	G	742588	24353	3	24350	yes	0.999877	1	575	23403	Symptomatic
41_S43	9297537	SLP	SI	28253	13	0.152941	trimmed_41_S43	C	T	748218	24708	12	24696	yes	0.999514	0.999061	11561	28253	Symptomatic
41_S43	9297537	SLP	SI	28378	6	0.0705882	trimmed_41_S43	G	T	1138860	41246	182	41064	yes	0.995587	0.994667	21308	28378	Symptomatic
41_S43	9297537	SLP	SI	28854	26	0.305882	trimmed_41_S43	C	T	1005250	32656	17	32639	yes	0.999479	0.953968	97.5	28854	Symptomatic
47_S49	657856	SLP	SI	241	46	0.541176	trimmed_47_S49	C	T	43807.2	1404	0	1404	yes	1	0.999876	1041	241	Symptomatic
47_S49	657856	SLP	SI	3037	72	0.847059	trimmed_47_S49	C	T	41675.9	1361	0	1361	yes	1	1	291	3037	Symptomatic
47_S49	657856	SLP	SI	5765	22	0.258824	trimmed_47_S49	GG	AC	12077.9	2653	1681	972	yes	0.366378	0.333344	1430	5765	Symptomatic
47_S49	657856	SLP	SI	12413	14	0.164706	trimmed_47_S49	A	C	11676.2	3397	2259	1138	yes	0.335001	0.321792	904	12413	Symptomatic
47_S49	657856	SLP	SI	12926	13	0.152941	trimmed_47_S49	AAAGG	ACAAGG	2040.76	2111	1609	502	yes	0.237802	0.240385	1174	12926	Symptomatic
47_S49	657856	SLP	SI	14408	79	0.929412	trimmed_47_S49	C	T	35549.1	1145	0	1145	yes	1	1	849	14408	Symptomatic
47_S49	657856	SLP	SI	20268	18	0.211765	trimmed_47_S49	A	G	20414.3	671	0	671	yes	1	1	491.5	20268	Symptomatic
47_S49	657856	SLP	SI	23403	80	0.941176	trimmed_47_S49	A	G	54299.5	1788	0	1788	yes	1	1	575	23403	Symptomatic
47_S49	657856	SLP	SI	28854	26	0.305882	trimmed_47_S49	C	T	94837.7	3195	55	3140	yes	0.982786	0.953968	97.5	28854	Symptomatic
4_S22	122770	SLP	SI	241	46	0.541176	trimmed_4_S22	C	T	7934.62	255	1	254	yes	0.996078	0.999876	1041	241	Symptomatic
4_S22	122770	SLP	SI	3037	72	0.847059	trimmed_4_S22	C	T	7424.29	243	0	243	yes	1	1	291	3037	Symptomatic
4_S22	122770	SLP	SI	5765	22	0.258824	trimmed_4_S22	GG	AC	1735.72	461	308	153	yes	0.331887	0.333344	1430	5765	Symptomatic
4_S22	122770	SLP	SI	12413	14	0.164706	trimmed_4_S22	A	C	1822.4	618	422	196	yes	0.317152	0.321792	904	12413	Symptomatic
4_S22	122770	SLP	SI	12926	13	0.152941	trimmed_4_S22	AAAGG	ACAAGG	352.58	416	316	100	yes	0.240385	0.240385	1174	12926	Symptomatic
4_S22	122770	SLP	SI	14408	79	0.929412	trimmed_4_S22	C	T	8006.12	258	0	258	yes	1	1	849	14408	Symptomatic
4_S22	122770	SLP	SI	20268	18	0.211765	trimmed_4_S22	A	G	3084.65	104	0	104	yes	1	1	491.5	20268	Symptomatic
4_S22	122770	SLP	SI	23403	80	0.941176	trimmed_4_S22	A	G	11103.6	369	0	369	yes	1	1	575	23403	Symptomatic
4_S22	122770	SLP	SI	28854	26	0.305882	trimmed_4_S22	C	T	22901.1	745	0	745	yes	1	0.953968	97.5	28854	Symptomatic
5_S23	1193837	SLP	SI	241	46	0.541176	trimmed_5_S23	C	T	71547.8	2308	0	2308	yes	1	0.999876	1041	241	Symptomatic
5_S23	1193837	SLP	SI	3037	72	0.847059	trimmed_5_S23	C	T	72397.1	2376	1	2375	yes	0.999579	1	291	3037	Symptomatic
5_S23	1193837	SLP	SI	5765	22	0.258824	trimmed_5_S23	GG	AC	4060.77	4084	3172	912	yes	0.22331	0.333344	1430	5765	Symptomatic
5_S23	1193837	SLP	SI	12413	14	0.164706	trimmed_5_S23	A	C	23505.8	6369	4143	2226	yes	0.349505	0.321792	904	12413	Symptomatic
5_S23	1193837	SLP	SI	12926	13	0.152941	trimmed_5_S23	AAAGG	ACAAGG	8600.54	4340	3107	1233	yes	0.284101	0.240385	1174	12926	Symptomatic
5_S23	1193837	SLP	SI	14408	79	0.929412	trimmed_5_S23	C	T	73501.5	2367	0	2367	yes	1	1	849	14408	Symptomatic
5_S23	1193837	SLP	SI	23403	80	0.941176	trimmed_5_S23	A	G	104700	3442	1	3441	yes	0.999709	1	575	23403	Symptomatic
5_S23	1193837	SLP	SI	28253	13	0.152941	trimmed_5_S23	C	T	92013.2	3046	0	3046	yes	1	0.999061	11561	28253	Symptomatic
7_S24	90672	SLP	SI	222	6	0.0705882	trimmed_7_S24	C	T	5398.55	181	0	181	yes	1	0.998343	270.5	222	Symptomatic
7_S24	90672	SLP	SI	241	46	0.541176	trimmed_7_S24	C	T	4575.59	155	0	155	yes	1	0.999876	1041	241	Symptomatic
7_S24	90672	SLP	SI	3037	72	0.847059	trimmed_7_S24	C	T	5631.91	185	0	185	yes	1	1	291	3037	Symptomatic
7_S24	90672	SLP	SI	3140	6	0.0705882	trimmed_7_S24	C	T	6639.88	217	1	216	yes	0.995392	0.996884	185.5	3140	Symptomatic
7_S24	90672	SLP	SI	5765	22	0.258824	trimmed_7_S24	GG	AC	1649.71	358	225	133	yes	0.371508	0.333344	1430	5765	Symptomatic
7_S24	90672	SLP	SI	10029	6	0.0705882	trimmed_7_S24	C	T	4523.13	149	0	149	yes	1	0.998869	183	10029	Symptomatic
7_S24	90672	SLP	SI	10954	5	0.0588235	trimmed_7_S24	C	T	4474.4	149	0	149	yes	1	0.999385	152	10954	Symptomatic
7_S24	90672	SLP	SI	11117	6	0.0705882	trimmed_7_S24	A	G	5264.85	179	2	177	yes	0.988827	0.985388	263	11117	Symptomatic
7_S24	90672	SLP	SI	12413	14	0.164706	trimmed_7_S24	A	C	1565.04	434	285	149	yes	0.343318	0.321792	904	12413	Symptomatic
7_S24	90672	SLP	SI	12789	5	0.0588235	trimmed_7_S24	C	T	4870.05	168	4	164	yes	0.97619	0.952307	168	12789	Symptomatic
7_S24	90672	SLP	SI	12926	13	0.152941	trimmed_7_S24	AAAGG	ACAAGG	631.951	305	218	87	yes	0.285246	0.240385	1174	12926	Symptomatic
7_S24	90672	SLP	SI	14408	79	0.929412	trimmed_7_S24	C	T	5192.47	167	0	167	yes	1	1	849	14408	Symptomatic
7_S24	90672	SLP	SI	19839	25	0.294118	trimmed_7_S24	T	C	7361.76	242	0	242	yes	1	0.749771	501	19839	Symptomatic
7_S24	90672	SLP	SI	21306	5	0.0588235	trimmed_7_S24	C	T	4443.57	150	0	150	yes	1	1	150	21306	Symptomatic
7_S24	90672	SLP	SI	23403	80	0.941176	trimmed_7_S24	A	G	8195.3	271	0	271	yes	1	1	575	23403	Symptomatic
7_S24	90672	SLP	SI	23604	7	0.0823529	trimmed_7_S24	C	A	13165.2	427	0	427	yes	1	0.998644	250	23604	Symptomatic
7_S24	90672	SLP	SI	23756	17	0.2	trimmed_7_S24	A	G	8054.85	271	0	271	yes	1	0.911823	1334	23756	Symptomatic
7_S24	90672	SLP	SI	28881	24	0.282353	trimmed_7_S24	GGG	AAC	11954.5	405	0	405	yes	1	1	401.5	28881	Symptomatic
7_S24	90672	SLP	SI	29197	5	0.0588235	trimmed_7_S24	C	T	15144.1	505	1	504	yes	0.99802	0.996969	505	29197	Symptomatic
8_S25	4456167	SLP	SI	241	46	0.541176	trimmed_8_S25	C	T	324423	10422	2	10420	yes	0.999808	0.999876	1041	241	Symptomatic
8_S25	4456167	SLP	SI	3037	72	0.847059	trimmed_8_S25	C	T	285179	9392	1	9391	yes	0.999894	1	291	3037	Symptomatic
8_S25	4456167	SLP	SI	12413	14	0.164706	trimmed_8_S25	A	C	42344.8	20499	14818	5681	yes	0.277135	0.321792	904	12413	Symptomatic
8_S25	4456167	SLP	SI	12926	13	0.152941	trimmed_8_S25	AAAGG	ACAAGG	6756.92	14220	11064	3156	yes	0.221941	0.240385	1174	12926	Symptomatic
8_S25	4456167	SLP	SI	14408	79	0.929412	trimmed_8_S25	C	T	263914	8470	5	8465	yes	0.99941	1	849	14408	Symptomatic
8_S25	4456167	SLP	SI	20268	18	0.211765	trimmed_8_S25	A	G	153020	5007	0	5007	yes	1	1	491.5	20268	Symptomatic
8_S25	4456167	SLP	SI	23403	80	0.941176	trimmed_8_S25	A	G	368604	12107	1	12106	yes	0.999917	1	575	23403	Symptomatic
9_S26	24038	SLP	SI	222	6	0.0705882	trimmed_9_S26	C	T	1764.63	60	1	59	yes	0.983333	0.998343	270.5	222	Symptomatic
9_S26	24038	SLP	SI	241	46	0.541176	trimmed_9_S26	C	T	1512.92	49	0	49	yes	1	0.999876	1041	241	Symptomatic
9_S26	24038	SLP	SI	3037	72	0.847059	trimmed_9_S26	C	T	935.91	31	0	31	yes	1	1	291	3037	Symptomatic
9_S26	24038	SLP	SI	3140	6	0.0705882	trimmed_9_S26	C	T	1355.36	49	2	47	yes	0.959184	0.996884	185.5	3140	Symptomatic
9_S26	24038	SLP	SI	3871	5	0.0588235	trimmed_9_S26	G	T	1044.43	34	0	34	yes	1	0.998959	140	3871	Symptomatic
9_S26	24038	SLP	SI	10029	6	0.0705882	trimmed_9_S26	C	T	1847.64	59	0	59	yes	1	0.998869	183	10029	Symptomatic
9_S26	24038	SLP	SI	10954	5	0.0588235	trimmed_9_S26	C	T	1492.7	50	0	50	yes	1	0.999385	152	10954	Symptomatic
9_S26	24038	SLP	SI	11117	6	0.0705882	trimmed_9_S26	A	G	1202.97	45	2	43	yes	0.955556	0.985388	263	11117	Symptomatic
9_S26	24038	SLP	SI	11824	13	0.152941	trimmed_9_S26	C	A	1449.39	57	5	52	yes	0.912281	0.999191	2096	11824	Symptomatic
9_S26	24038	SLP	SI	12413	14	0.164706	trimmed_9_S26	A	C	288.904	111	76	35	yes	0.315315	0.321792	904	12413	Symptomatic
9_S26	24038	SLP	SI	12789	5	0.0588235	trimmed_9_S26	C	T	1736.36	68	6	62	yes	0.911765	0.952307	168	12789	Symptomatic
9_S26	24038	SLP	SI	14408	79	0.929412	trimmed_9_S26	C	T	1050.54	36	0	36	yes	1	1	849	14408	Symptomatic
9_S26	24038	SLP	SI	19839	25	0.294118	trimmed_9_S26	T	C	2491.34	85	1	84	yes	0.988235	0.749771	501	19839	Symptomatic
9_S26	24038	SLP	SI	21306	5	0.0588235	trimmed_9_S26	C	T	1329.22	48	0	48	yes	1	1	150	21306	Symptomatic
9_S26	24038	SLP	SI	23403	80	0.941176	trimmed_9_S26	A	G	1740.45	57	0	57	yes	1	1	575	23403	Symptomatic
9_S26	24038	SLP	SI	23604	7	0.0823529	trimmed_9_S26	C	A	2381.85	79	1	78	yes	0.987342	0.998644	250	23604	Symptomatic
9_S26	24038	SLP	SI	23756	17	0.2	trimmed_9_S26	A	G	1588.87	58	1	57	yes	0.982759	0.911823	1334	23756	Symptomatic
9_S26	24038	SLP	SI	28253	13	0.152941	trimmed_9_S26	C	T	258.058	65	48	17	yes	0.261538	0.999061	11561	28253	Symptomatic
9_S26	24038	SLP	SI	28881	24	0.282353	trimmed_9_S26	GGG	AAC	2139.61	73	0	73	yes	1	1	401.5	28881	Symptomatic
9_S26	24038	SLP	SI	29197	5	0.0588235	trimmed_9_S26	C	T	2742	100	5	95	yes	0.95	0.996969	505	29197	Symptomatic
AH1COV2SS012_S1_L001	1973216	JAL	SI	241	46	0.541176	trimmed_AH1COV2SS012_S1_L001	C	T	140885	4291	7	4284	yes	0.998369	0.999876	1041	241	Symptomatic
AH1COV2SS012_S1_L001	1973216	JAL	SI	3037	72	0.847059	trimmed_AH1COV2SS012_S1_L001	C	T	10179.1	313	1	312	yes	0.996805	1	291	3037	Symptomatic
AH1COV2SS012_S1_L001	1973216	JAL	SI	3477	10	0.117647	trimmed_AH1COV2SS012_S1_L001	T	C	234705	7825	73	7752	yes	0.990671	0.97705	9506	3477	Symptomatic
AH1COV2SS012_S1_L001	1973216	JAL	SI	3766	8	0.0941176	trimmed_AH1COV2SS012_S1_L001	T	C	3365.12	112	2	110	yes	0.982143	0.998292	345.5	3766	Symptomatic
AH1COV2SS012_S1_L001	1973216	JAL	SI	5694	11	0.129412	trimmed_AH1COV2SS012_S1_L001	C	T	359664	10929	9	10920	yes	0.999177	0.998915	9107	5694	Symptomatic
AH1COV2SS012_S1_L001	1973216	JAL	SI	9711	10	0.117647	trimmed_AH1COV2SS012_S1_L001	C	T	471249	14350	12	14338	yes	0.999164	0.999	15858.5	9711	Symptomatic
AH1COV2SS012_S1_L001	1973216	JAL	SI	10667	9	0.105882	trimmed_AH1COV2SS012_S1_L001	T	G	170106	7755	1585	6170	yes	0.795616	0.810084	7755	10667	Symptomatic
AH1COV2SS012_S1_L001	1973216	JAL	SI	11824	13	0.152941	trimmed_AH1COV2SS012_S1_L001	C	T	68437.4	2096	0	2096	yes	1	0.999191	2096	11824	Symptomatic
AH1COV2SS012_S1_L001	1973216	JAL	SI	12053	10	0.117647	trimmed_AH1COV2SS012_S1_L001	C	T	503543	15392	24	15368	yes	0.998441	0.998024	14542.5	12053	Symptomatic
AH1COV2SS012_S1_L001	1973216	JAL	SI	12964	12	0.141176	trimmed_AH1COV2SS012_S1_L001	A	G	637995	19802	22	19780	yes	0.998889	0.99854	19592	12964	Symptomatic
AH1COV2SS012_S1_L001	1973216	JAL	SI	14408	79	0.929412	trimmed_AH1COV2SS012_S1_L001	C	T	331651	10078	17	10061	yes	0.998313	1	849	14408	Symptomatic
AH1COV2SS012_S1_L001	1973216	JAL	SI	19578	9	0.105882	trimmed_AH1COV2SS012_S1_L001	A	G	84652.7	2875	10	2865	yes	0.996522	0.999744	2875	19578	Symptomatic
AH1COV2SS012_S1_L001	1973216	JAL	SI	23012	11	0.129412	trimmed_AH1COV2SS012_S1_L001	G	A	728985	22094	10	22084	yes	0.999547	0.999298	15599	23012	Symptomatic
AH1COV2SS012_S1_L001	1973216	JAL	SI	23403	80	0.941176	trimmed_AH1COV2SS012_S1_L001	A	G	941138	29135	25	29110	yes	0.999142	1	575	23403	Symptomatic
AH1COV2SS012_S1_L001	1973216	JAL	SI	25088	11	0.129412	trimmed_AH1COV2SS012_S1_L001	G	T	186040	5726	6	5720	yes	0.998952	0.999422	6915	25088	Symptomatic
AH1COV2SS012_S1_L001	1973216	JAL	SI	28253	13	0.152941	trimmed_AH1COV2SS012_S1_L001	C	T	514831	15666	12	15654	yes	0.999234	0.999061	11561	28253	Symptomatic
AH1COV2SS012_S1_L001	1973216	JAL	SI	28628	9	0.105882	trimmed_AH1COV2SS012_S1_L001	G	T	102809	3214	10	3204	yes	0.996889	0.997716	4334	28628	Symptomatic
AH1COV2SS012_S1_L001	1973216	JAL	SI	28881	24	0.282353	trimmed_AH1COV2SS012_S1_L001	GGG	AAC	25140.3	766	0	766	yes	1	1	401.5	28881	Symptomatic
AH1COV2SS012_S1_L001	1973216	JAL	SI	28975	9	0.105882	trimmed_AH1COV2SS012_S1_L001	G	T	37536.8	1179	1	1178	yes	0.999152	0.999226	1499	28975	Symptomatic
AH1COV2SS013_S2_L001	1931531	JAL	SI	241	46	0.541176	trimmed_AH1COV2SS013_S2_L001	C	T	160629	4914	5	4909	yes	0.998982	0.999876	1041	241	Symptomatic
AH1COV2SS013_S2_L001	1931531	JAL	SI	3037	72	0.847059	trimmed_AH1COV2SS013_S2_L001	C	T	14973.3	457	0	457	yes	1	1	291	3037	Symptomatic
AH1COV2SS013_S2_L001	1931531	JAL	SI	3477	10	0.117647	trimmed_AH1COV2SS013_S2_L001	T	C	273224	9400	186	9214	yes	0.980213	0.97705	9506	3477	Symptomatic
AH1COV2SS013_S2_L001	1931531	JAL	SI	3766	8	0.0941176	trimmed_AH1COV2SS013_S2_L001	T	C	10698	332	0	332	yes	1	0.998292	345.5	3766	Symptomatic
AH1COV2SS013_S2_L001	1931531	JAL	SI	5694	11	0.129412	trimmed_AH1COV2SS013_S2_L001	C	T	298482	9107	9	9098	yes	0.999012	0.998915	9107	5694	Symptomatic
AH1COV2SS013_S2_L001	1931531	JAL	SI	9711	10	0.117647	trimmed_AH1COV2SS013_S2_L001	C	T	554102	16943	28	16915	yes	0.998347	0.999	15858.5	9711	Symptomatic
AH1COV2SS013_S2_L001	1931531	JAL	SI	10667	9	0.105882	trimmed_AH1COV2SS013_S2_L001	T	G	143100	6683	1468	5215	yes	0.780338	0.810084	7755	10667	Symptomatic
AH1COV2SS013_S2_L001	1931531	JAL	SI	11824	13	0.152941	trimmed_AH1COV2SS013_S2_L001	C	T	67870.8	2079	1	2078	yes	0.999519	0.999191	2096	11824	Symptomatic
AH1COV2SS013_S2_L001	1931531	JAL	SI	12053	10	0.117647	trimmed_AH1COV2SS013_S2_L001	C	T	447579	13693	30	13663	yes	0.997809	0.998024	14542.5	12053	Symptomatic
AH1COV2SS013_S2_L001	1931531	JAL	SI	12964	12	0.141176	trimmed_AH1COV2SS013_S2_L001	A	G	644795	20124	27	20097	yes	0.998658	0.99854	19592	12964	Symptomatic
AH1COV2SS013_S2_L001	1931531	JAL	SI	14408	79	0.929412	trimmed_AH1COV2SS013_S2_L001	C	T	377974	11482	14	11468	yes	0.998781	1	849	14408	Symptomatic
AH1COV2SS013_S2_L001	1931531	JAL	SI	19578	9	0.105882	trimmed_AH1COV2SS013_S2_L001	A	G	88035.2	2907	3	2904	yes	0.998968	0.999744	2875	19578	Symptomatic
AH1COV2SS013_S2_L001	1931531	JAL	SI	23012	11	0.129412	trimmed_AH1COV2SS013_S2_L001	G	A	513757	15599	11	15588	yes	0.999295	0.999298	15599	23012	Symptomatic
AH1COV2SS013_S2_L001	1931531	JAL	SI	23403	80	0.941176	trimmed_AH1COV2SS013_S2_L001	A	G	527674	16372	13	16359	yes	0.999206	1	575	23403	Symptomatic
AH1COV2SS013_S2_L001	1931531	JAL	SI	25088	11	0.129412	trimmed_AH1COV2SS013_S2_L001	G	T	232133	7134	3	7131	yes	0.999579	0.999422	6915	25088	Symptomatic
AH1COV2SS013_S2_L001	1931531	JAL	SI	28253	13	0.152941	trimmed_AH1COV2SS013_S2_L001	C	T	456362	13898	15	13883	yes	0.998921	0.999061	11561	28253	Symptomatic
AH1COV2SS013_S2_L001	1931531	JAL	SI	28628	9	0.105882	trimmed_AH1COV2SS013_S2_L001	G	T	161379	5014	13	5001	yes	0.997407	0.997716	4334	28628	Symptomatic
AH1COV2SS013_S2_L001	1931531	JAL	SI	28881	24	0.282353	trimmed_AH1COV2SS013_S2_L001	GGG	AAC	33765.1	1030	0	1030	yes	1	1	401.5	28881	Symptomatic
AH1COV2SS013_S2_L001	1931531	JAL	SI	28975	9	0.105882	trimmed_AH1COV2SS013_S2_L001	G	T	47804.7	1499	1	1498	yes	0.999333	0.999226	1499	28975	Symptomatic
AH1COV2SS014_S3_L001	1956668	JAL	SI	241	46	0.541176	trimmed_AH1COV2SS014_S3_L001	C	T	37265.8	1134	1	1133	yes	0.999118	0.999876	1041	241	Symptomatic
AH1COV2SS014_S3_L001	1956668	JAL	SI	3037	72	0.847059	trimmed_AH1COV2SS014_S3_L001	C	T	31489.7	961	0	961	yes	1	1	291	3037	Symptomatic
AH1COV2SS014_S3_L001	1956668	JAL	SI	3477	10	0.117647	trimmed_AH1COV2SS014_S3_L001	T	C	145409	5361	269	5092	yes	0.949823	0.97705	9506	3477	Symptomatic
AH1COV2SS014_S3_L001	1956668	JAL	SI	3766	8	0.0941176	trimmed_AH1COV2SS014_S3_L001	T	C	9485.25	302	2	300	yes	0.993377	0.998292	345.5	3766	Symptomatic
AH1COV2SS014_S3_L001	1956668	JAL	SI	5694	11	0.129412	trimmed_AH1COV2SS014_S3_L001	C	T	153422	4758	43	4715	yes	0.990963	0.998915	9107	5694	Symptomatic
AH1COV2SS014_S3_L001	1956668	JAL	SI	9711	10	0.117647	trimmed_AH1COV2SS014_S3_L001	C	T	731576	22506	71	22435	yes	0.996845	0.999	15858.5	9711	Symptomatic
AH1COV2SS014_S3_L001	1956668	JAL	SI	10667	9	0.105882	trimmed_AH1COV2SS014_S3_L001	T	G	177751	7665	1178	6487	yes	0.846314	0.810084	7755	10667	Symptomatic
AH1COV2SS014_S3_L001	1956668	JAL	SI	11824	13	0.152941	trimmed_AH1COV2SS014_S3_L001	C	T	47281.6	1499	24	1475	yes	0.983989	0.999191	2096	11824	Symptomatic
AH1COV2SS014_S3_L001	1956668	JAL	SI	12053	10	0.117647	trimmed_AH1COV2SS014_S3_L001	C	T	353042	10839	57	10782	yes	0.994741	0.998024	14542.5	12053	Symptomatic
AH1COV2SS014_S3_L001	1956668	JAL	SI	12964	12	0.141176	trimmed_AH1COV2SS014_S3_L001	A	G	515976	16240	94	16146	yes	0.994212	0.99854	19592	12964	Symptomatic
AH1COV2SS014_S3_L001	1956668	JAL	SI	14408	79	0.929412	trimmed_AH1COV2SS014_S3_L001	C	T	197341	5981	4	5977	yes	0.999331	1	849	14408	Symptomatic
AH1COV2SS014_S3_L001	1956668	JAL	SI	19578	9	0.105882	trimmed_AH1COV2SS014_S3_L001	A	G	45254.1	1555	31	1524	yes	0.980064	0.999744	2875	19578	Symptomatic
AH1COV2SS014_S3_L001	1956668	JAL	SI	23012	11	0.129412	trimmed_AH1COV2SS014_S3_L001	G	A	1039150	31578	57	31521	yes	0.998195	0.999298	15599	23012	Symptomatic
AH1COV2SS014_S3_L001	1956668	JAL	SI	23403	80	0.941176	trimmed_AH1COV2SS014_S3_L001	A	G	993062	30992	26	30966	yes	0.999161	1	575	23403	Symptomatic
AH1COV2SS014_S3_L001	1956668	JAL	SI	25088	11	0.129412	trimmed_AH1COV2SS014_S3_L001	G	T	133058	4154	19	4135	yes	0.995426	0.999422	6915	25088	Symptomatic
AH1COV2SS014_S3_L001	1956668	JAL	SI	28253	13	0.152941	trimmed_AH1COV2SS014_S3_L001	C	T	1129460	34494	64	34430	yes	0.998145	0.999061	11561	28253	Symptomatic
AH1COV2SS014_S3_L001	1956668	JAL	SI	28628	9	0.105882	trimmed_AH1COV2SS014_S3_L001	G	T	437963	13576	24	13552	yes	0.998232	0.997716	4334	28628	Symptomatic
AH1COV2SS014_S3_L001	1956668	JAL	SI	28881	24	0.282353	trimmed_AH1COV2SS014_S3_L001	GGG	AAC	38360.1	1172	5	1167	yes	0.995734	1	401.5	28881	Symptomatic
AH1COV2SS014_S3_L001	1956668	JAL	SI	28975	9	0.105882	trimmed_AH1COV2SS014_S3_L001	G	T	58091.5	1830	9	1821	yes	0.995082	0.999226	1499	28975	Symptomatic
AH1COV2SS015_S4_L001	2210431	JAL	SI	241	46	0.541176	trimmed_AH1COV2SS015_S4_L001	C	T	196284	6035	12	6023	yes	0.998012	0.999876	1041	241	Symptomatic
AH1COV2SS015_S4_L001	2210431	JAL	SI	3037	72	0.847059	trimmed_AH1COV2SS015_S4_L001	C	T	28892.8	877	0	877	yes	1	1	291	3037	Symptomatic
AH1COV2SS015_S4_L001	2210431	JAL	SI	3477	10	0.117647	trimmed_AH1COV2SS015_S4_L001	T	C	276908	9612	251	9361	yes	0.973887	0.97705	9506	3477	Symptomatic
AH1COV2SS015_S4_L001	2210431	JAL	SI	3766	8	0.0941176	trimmed_AH1COV2SS015_S4_L001	T	C	12842.1	403	1	402	yes	0.997519	0.998292	345.5	3766	Symptomatic
AH1COV2SS015_S4_L001	2210431	JAL	SI	5694	11	0.129412	trimmed_AH1COV2SS015_S4_L001	C	T	409024	12474	8	12466	yes	0.999359	0.998915	9107	5694	Symptomatic
AH1COV2SS015_S4_L001	2210431	JAL	SI	9711	10	0.117647	trimmed_AH1COV2SS015_S4_L001	C	T	552969	16899	15	16884	yes	0.999112	0.999	15858.5	9711	Symptomatic
AH1COV2SS015_S4_L001	2210431	JAL	SI	10667	9	0.105882	trimmed_AH1COV2SS015_S4_L001	T	G	182700	8389	1765	6624	yes	0.789605	0.810084	7755	10667	Symptomatic
AH1COV2SS015_S4_L001	2210431	JAL	SI	11824	13	0.152941	trimmed_AH1COV2SS015_S4_L001	C	T	80864.3	2471	2	2469	yes	0.999191	0.999191	2096	11824	Symptomatic
AH1COV2SS015_S4_L001	2210431	JAL	SI	12053	10	0.117647	trimmed_AH1COV2SS015_S4_L001	C	T	634603	19403	21	19382	yes	0.998918	0.998024	14542.5	12053	Symptomatic
AH1COV2SS015_S4_L001	2210431	JAL	SI	12964	12	0.141176	trimmed_AH1COV2SS015_S4_L001	A	G	835173	26052	28	26024	yes	0.998925	0.99854	19592	12964	Symptomatic
AH1COV2SS015_S4_L001	2210431	JAL	SI	14408	79	0.929412	trimmed_AH1COV2SS015_S4_L001	C	T	531949	16204	18	16186	yes	0.998889	1	849	14408	Symptomatic
AH1COV2SS015_S4_L001	2210431	JAL	SI	19578	9	0.105882	trimmed_AH1COV2SS015_S4_L001	A	G	87659.5	2855	0	2855	yes	1	0.999744	2875	19578	Symptomatic
AH1COV2SS015_S4_L001	2210431	JAL	SI	23012	11	0.129412	trimmed_AH1COV2SS015_S4_L001	G	A	608692	18514	13	18501	yes	0.999298	0.999298	15599	23012	Symptomatic
AH1COV2SS015_S4_L001	2210431	JAL	SI	23403	80	0.941176	trimmed_AH1COV2SS015_S4_L001	A	G	569480	17671	17	17654	yes	0.999038	1	575	23403	Symptomatic
AH1COV2SS015_S4_L001	2210431	JAL	SI	25088	11	0.129412	trimmed_AH1COV2SS015_S4_L001	G	T	272566	8402	4	8398	yes	0.999524	0.999422	6915	25088	Symptomatic
AH1COV2SS015_S4_L001	2210431	JAL	SI	28253	13	0.152941	trimmed_AH1COV2SS015_S4_L001	C	T	377686	11500	3	11497	yes	0.999739	0.999061	11561	28253	Symptomatic
AH1COV2SS015_S4_L001	2210431	JAL	SI	28628	9	0.105882	trimmed_AH1COV2SS015_S4_L001	G	T	119943	3735	4	3731	yes	0.998929	0.997716	4334	28628	Symptomatic
AH1COV2SS015_S4_L001	2210431	JAL	SI	28881	24	0.282353	trimmed_AH1COV2SS015_S4_L001	GGG	AAC	12974.4	398	0	398	yes	1	1	401.5	28881	Symptomatic
AH1COV2SS015_S4_L001	2210431	JAL	SI	28975	9	0.105882	trimmed_AH1COV2SS015_S4_L001	G	T	18733.9	581	0	581	yes	1	0.999226	1499	28975	Symptomatic
AH1COV2SS015_S4_L001	2210431	JAL	SI	29754	6	0.0705882	trimmed_AH1COV2SS015_S4_L001	C	T	2257.32	71	0	71	yes	1	1	129.5	29754	Symptomatic
AH1COV2SS016_S5_L001	2177749	JAL	SI	241	46	0.541176	trimmed_AH1COV2SS016_S5_L001	C	T	178369	5433	2	5431	yes	0.999632	0.999876	1041	241	Symptomatic
AH1COV2SS016_S5_L001	2177749	JAL	SI	3037	72	0.847059	trimmed_AH1COV2SS016_S5_L001	C	T	32412.2	985	0	985	yes	1	1	291	3037	Symptomatic
AH1COV2SS016_S5_L001	2177749	JAL	SI	3477	10	0.117647	trimmed_AH1COV2SS016_S5_L001	T	C	339093	11894	399	11495	yes	0.966454	0.97705	9506	3477	Symptomatic
AH1COV2SS016_S5_L001	2177749	JAL	SI	3766	8	0.0941176	trimmed_AH1COV2SS016_S5_L001	T	C	21766.2	673	1	672	yes	0.998514	0.998292	345.5	3766	Symptomatic
AH1COV2SS016_S5_L001	2177749	JAL	SI	5694	11	0.129412	trimmed_AH1COV2SS016_S5_L001	C	T	208429	6353	12	6341	yes	0.998111	0.998915	9107	5694	Symptomatic
AH1COV2SS016_S5_L001	2177749	JAL	SI	9711	10	0.117647	trimmed_AH1COV2SS016_S5_L001	C	T	622943	18982	21	18961	yes	0.998894	0.999	15858.5	9711	Symptomatic
AH1COV2SS016_S5_L001	2177749	JAL	SI	10667	9	0.105882	trimmed_AH1COV2SS016_S5_L001	T	G	213084	9455	1749	7706	yes	0.815019	0.810084	7755	10667	Symptomatic
AH1COV2SS016_S5_L001	2177749	JAL	SI	11824	13	0.152941	trimmed_AH1COV2SS016_S5_L001	C	T	168852	5179	1	5178	yes	0.999807	0.999191	2096	11824	Symptomatic
AH1COV2SS016_S5_L001	2177749	JAL	SI	12053	10	0.117647	trimmed_AH1COV2SS016_S5_L001	C	T	529671	16184	33	16151	yes	0.997961	0.998024	14542.5	12053	Symptomatic
AH1COV2SS016_S5_L001	2177749	JAL	SI	12964	12	0.141176	trimmed_AH1COV2SS016_S5_L001	A	G	653169	20278	32	20246	yes	0.998422	0.99854	19592	12964	Symptomatic
AH1COV2SS016_S5_L001	2177749	JAL	SI	14408	79	0.929412	trimmed_AH1COV2SS016_S5_L001	C	T	458632	13898	8	13890	yes	0.999424	1	849	14408	Symptomatic
AH1COV2SS016_S5_L001	2177749	JAL	SI	19578	9	0.105882	trimmed_AH1COV2SS016_S5_L001	A	G	164146	5362	9	5353	yes	0.998322	0.999744	2875	19578	Symptomatic
AH1COV2SS016_S5_L001	2177749	JAL	SI	23012	11	0.129412	trimmed_AH1COV2SS016_S5_L001	G	A	509228	15455	13	15442	yes	0.999159	0.999298	15599	23012	Symptomatic
AH1COV2SS016_S5_L001	2177749	JAL	SI	23403	80	0.941176	trimmed_AH1COV2SS016_S5_L001	A	G	540389	16686	9	16677	yes	0.999461	1	575	23403	Symptomatic
AH1COV2SS016_S5_L001	2177749	JAL	SI	25088	11	0.129412	trimmed_AH1COV2SS016_S5_L001	G	T	225750	6915	4	6911	yes	0.999422	0.999422	6915	25088	Symptomatic
AH1COV2SS016_S5_L001	2177749	JAL	SI	28253	13	0.152941	trimmed_AH1COV2SS016_S5_L001	C	T	380182	11561	16	11545	yes	0.998616	0.999061	11561	28253	Symptomatic
AH1COV2SS016_S5_L001	2177749	JAL	SI	28628	9	0.105882	trimmed_AH1COV2SS016_S5_L001	G	T	137961	4296	11	4285	yes	0.997439	0.997716	4334	28628	Symptomatic
AH1COV2SS016_S5_L001	2177749	JAL	SI	28881	24	0.282353	trimmed_AH1COV2SS016_S5_L001	GGG	AAC	30120.8	921	0	921	yes	1	1	401.5	28881	Symptomatic
AH1COV2SS016_S5_L001	2177749	JAL	SI	28975	9	0.105882	trimmed_AH1COV2SS016_S5_L001	G	T	41063.2	1271	2	1269	yes	0.998426	0.999226	1499	28975	Symptomatic
AH1COV2SS016_S5_L001	2177749	JAL	SI	29754	6	0.0705882	trimmed_AH1COV2SS016_S5_L001	C	T	1168.25	37	0	37	yes	1	1	129.5	29754	Symptomatic
AH1COV2SS016_S5_L001	2177749	JAL	SI	29870	5	0.0588235	trimmed_AH1COV2SS016_S5_L001	C	A	142.217	24	17	7	yes	0.291667	0.171776	6753	29870	Symptomatic
AH1COV2SS017_S6_L001	2054084	SLP	SI	3037	72	0.847059	trimmed_AH1COV2SS017_S6_L001	C	T	44639.8	1355	0	1355	yes	1	1	291	3037	Symptomatic
AH1COV2SS017_S6_L001	2054084	SLP	SI	14408	79	0.929412	trimmed_AH1COV2SS017_S6_L001	C	T	463713	14028	13	14015	yes	0.999073	1	849	14408	Symptomatic
AH1COV2SS017_S6_L001	2054084	SLP	SI	20268	18	0.211765	trimmed_AH1COV2SS017_S6_L001	A	G	32844.9	1016	0	1016	yes	1	1	491.5	20268	Symptomatic
AH1COV2SS017_S6_L001	2054084	SLP	SI	23012	11	0.129412	trimmed_AH1COV2SS017_S6_L001	G	A	465434	14127	28	14099	yes	0.998018	0.999298	15599	23012	Symptomatic
AH1COV2SS017_S6_L001	2054084	SLP	SI	23403	80	0.941176	trimmed_AH1COV2SS017_S6_L001	A	G	488071	15113	5	15108	yes	0.999669	1	575	23403	Symptomatic
AH1COV2SS017_S6_L001	2054084	SLP	SI	28854	26	0.305882	trimmed_AH1COV2SS017_S6_L001	C	T	29222.8	894	0	894	yes	1	0.953968	97.5	28854	Symptomatic
AH1COV2SS018_S7_L001	4121637	SLP	SI	222	6	0.0705882	trimmed_AH1COV2SS018_S7_L001	C	T	38950.3	1207	4	1203	yes	0.996686	0.998343	270.5	222	Symptomatic
AH1COV2SS018_S7_L001	4121637	SLP	SI	241	46	0.541176	trimmed_AH1COV2SS018_S7_L001	C	T	39549.6	1211	1	1210	yes	0.999174	0.999876	1041	241	Symptomatic
AH1COV2SS018_S7_L001	4121637	SLP	SI	3037	72	0.847059	trimmed_AH1COV2SS018_S7_L001	C	T	96783.5	2953	2	2951	yes	0.999323	1	291	3037	Symptomatic
AH1COV2SS018_S7_L001	4121637	SLP	SI	3140	6	0.0705882	trimmed_AH1COV2SS018_S7_L001	C	T	110983	3515	1	3514	yes	0.999716	0.996884	185.5	3140	Symptomatic
AH1COV2SS018_S7_L001	4121637	SLP	SI	3871	5	0.0588235	trimmed_AH1COV2SS018_S7_L001	G	T	4642.74	173	16	157	yes	0.907514	0.998959	140	3871	Symptomatic
AH1COV2SS018_S7_L001	4121637	SLP	SI	10029	6	0.0705882	trimmed_AH1COV2SS018_S7_L001	C	T	45354.9	1437	7	1430	yes	0.995129	0.998869	183	10029	Symptomatic
AH1COV2SS018_S7_L001	4121637	SLP	SI	10954	5	0.0588235	trimmed_AH1COV2SS018_S7_L001	C	T	1428810	43720	59	43661	yes	0.998651	0.999385	152	10954	Symptomatic
AH1COV2SS018_S7_L001	4121637	SLP	SI	11117	6	0.0705882	trimmed_AH1COV2SS018_S7_L001	A	G	17306.5	554	10	544	yes	0.981949	0.985388	263	11117	Symptomatic
AH1COV2SS018_S7_L001	4121637	SLP	SI	11824	13	0.152941	trimmed_AH1COV2SS018_S7_L001	C	A	2272.08	75	3	72	yes	0.96	0.999191	2096	11824	Symptomatic
AH1COV2SS018_S7_L001	4121637	SLP	SI	12789	5	0.0588235	trimmed_AH1COV2SS018_S7_L001	C	T	1041950	35984	1874	34110	yes	0.947921	0.952307	168	12789	Symptomatic
AH1COV2SS018_S7_L001	4121637	SLP	SI	14408	79	0.929412	trimmed_AH1COV2SS018_S7_L001	C	T	1395910	42310	33	42277	yes	0.99922	1	849	14408	Symptomatic
AH1COV2SS018_S7_L001	4121637	SLP	SI	19839	25	0.294118	trimmed_AH1COV2SS018_S7_L001	T	C	635.871	20	0	20	yes	1	0.749771	501	19839	Symptomatic
AH1COV2SS018_S7_L001	4121637	SLP	SI	21306	5	0.0588235	trimmed_AH1COV2SS018_S7_L001	C	T	215058	6611	8	6603	yes	0.99879	1	150	21306	Symptomatic
AH1COV2SS018_S7_L001	4121637	SLP	SI	23403	80	0.941176	trimmed_AH1COV2SS018_S7_L001	A	G	54407.6	1685	0	1685	yes	1	1	575	23403	Symptomatic
AH1COV2SS018_S7_L001	4121637	SLP	SI	23604	7	0.0823529	trimmed_AH1COV2SS018_S7_L001	C	A	525492	16230	22	16208	yes	0.998644	0.998644	250	23604	Symptomatic
AH1COV2SS018_S7_L001	4121637	SLP	SI	23756	17	0.2	trimmed_AH1COV2SS018_S7_L001	A	G	597059	18687	28	18659	yes	0.998502	0.911823	1334	23756	Symptomatic
AH1COV2SS018_S7_L001	4121637	SLP	SI	28881	24	0.282353	trimmed_AH1COV2SS018_S7_L001	GGG	AAC	2168.94	67	0	67	yes	1	1	401.5	28881	Symptomatic
AH1COV2SS018_S7_L001	4121637	SLP	SI	29197	5	0.0588235	trimmed_AH1COV2SS018_S7_L001	C	T	1151910	35839	72	35767	yes	0.997991	0.996969	505	29197	Symptomatic
AH1COV2SS019_S8_L001	1816824	SLP	SI	222	6	0.0705882	trimmed_AH1COV2SS019_S8_L001	C	T	151327	4638	0	4638	yes	1	0.998343	270.5	222	Symptomatic
AH1COV2SS019_S8_L001	1816824	SLP	SI	241	46	0.541176	trimmed_AH1COV2SS019_S8_L001	C	T	157572	4819	1	4818	yes	0.999792	0.999876	1041	241	Symptomatic
AH1COV2SS019_S8_L001	1816824	SLP	SI	3037	72	0.847059	trimmed_AH1COV2SS019_S8_L001	C	T	34624.3	1055	0	1055	yes	1	1	291	3037	Symptomatic
AH1COV2SS019_S8_L001	1816824	SLP	SI	3140	6	0.0705882	trimmed_AH1COV2SS019_S8_L001	C	T	38485.7	1232	2	1230	yes	0.998377	0.996884	185.5	3140	Symptomatic
AH1COV2SS019_S8_L001	1816824	SLP	SI	10029	6	0.0705882	trimmed_AH1COV2SS019_S8_L001	C	T	292579	9282	21	9261	yes	0.997738	0.998869	183	10029	Symptomatic
AH1COV2SS019_S8_L001	1816824	SLP	SI	10954	5	0.0588235	trimmed_AH1COV2SS019_S8_L001	C	T	372021	11373	7	11366	yes	0.999385	0.999385	152	10954	Symptomatic
AH1COV2SS019_S8_L001	1816824	SLP	SI	11117	6	0.0705882	trimmed_AH1COV2SS019_S8_L001	A	G	279504	8698	5	8693	yes	0.999425	0.985388	263	11117	Symptomatic
AH1COV2SS019_S8_L001	1816824	SLP	SI	12789	5	0.0588235	trimmed_AH1COV2SS019_S8_L001	C	T	472129	16187	772	15415	yes	0.952307	0.952307	168	12789	Symptomatic
AH1COV2SS019_S8_L001	1816824	SLP	SI	14408	79	0.929412	trimmed_AH1COV2SS019_S8_L001	C	T	329515	9978	4	9974	yes	0.999599	1	849	14408	Symptomatic
AH1COV2SS019_S8_L001	1816824	SLP	SI	19839	25	0.294118	trimmed_AH1COV2SS019_S8_L001	T	C	157383	4858	5	4853	yes	0.998971	0.749771	501	19839	Symptomatic
AH1COV2SS019_S8_L001	1816824	SLP	SI	21306	5	0.0588235	trimmed_AH1COV2SS019_S8_L001	C	T	68845.8	2116	0	2116	yes	1	1	150	21306	Symptomatic
AH1COV2SS019_S8_L001	1816824	SLP	SI	23403	80	0.941176	trimmed_AH1COV2SS019_S8_L001	A	G	377471	11747	10	11737	yes	0.999149	1	575	23403	Symptomatic
AH1COV2SS019_S8_L001	1816824	SLP	SI	23604	7	0.0823529	trimmed_AH1COV2SS019_S8_L001	C	A	131006	4031	3	4028	yes	0.999256	0.998644	250	23604	Symptomatic
AH1COV2SS019_S8_L001	1816824	SLP	SI	23756	17	0.2	trimmed_AH1COV2SS019_S8_L001	A	G	148415	4665	13	4652	yes	0.997213	0.911823	1334	23756	Symptomatic
AH1COV2SS019_S8_L001	1816824	SLP	SI	28881	24	0.282353	trimmed_AH1COV2SS019_S8_L001	GGG	AAC	36232.1	1103	0	1103	yes	1	1	401.5	28881	Symptomatic
AH1COV2SS019_S8_L001	1816824	SLP	SI	29197	5	0.0588235	trimmed_AH1COV2SS019_S8_L001	C	T	253220	7918	24	7894	yes	0.996969	0.996969	505	29197	Symptomatic
AH1COV2SS020_S9_L001	2878790	JAL	SI	241	46	0.541176	trimmed_AH1COV2SS020_S9_L001	C	T	225755	6897	3	6894	yes	0.999565	0.999876	1041	241	Symptomatic
AH1COV2SS020_S9_L001	2878790	JAL	SI	3037	72	0.847059	trimmed_AH1COV2SS020_S9_L001	C	T	21521.2	658	0	658	yes	1	1	291	3037	Symptomatic
AH1COV2SS020_S9_L001	2878790	JAL	SI	3477	10	0.117647	trimmed_AH1COV2SS020_S9_L001	T	C	500403	16827	288	16539	yes	0.982885	0.97705	9506	3477	Symptomatic
AH1COV2SS020_S9_L001	2878790	JAL	SI	3766	8	0.0941176	trimmed_AH1COV2SS020_S9_L001	T	C	11520.2	359	0	359	yes	1	0.998292	345.5	3766	Symptomatic
AH1COV2SS020_S9_L001	2878790	JAL	SI	5694	11	0.129412	trimmed_AH1COV2SS020_S9_L001	C	T	362151	11065	12	11053	yes	0.998915	0.998915	9107	5694	Symptomatic
AH1COV2SS020_S9_L001	2878790	JAL	SI	9711	10	0.117647	trimmed_AH1COV2SS020_S9_L001	C	T	844825	25757	23	25734	yes	0.999107	0.999	15858.5	9711	Symptomatic
AH1COV2SS020_S9_L001	2878790	JAL	SI	10667	9	0.105882	trimmed_AH1COV2SS020_S9_L001	T	G	230997	10255	1854	8401	yes	0.81921	0.810084	7755	10667	Symptomatic
AH1COV2SS020_S9_L001	2878790	JAL	SI	11824	13	0.152941	trimmed_AH1COV2SS020_S9_L001	C	T	122078	3760	7	3753	yes	0.998138	0.999191	2096	11824	Symptomatic
AH1COV2SS020_S9_L001	2878790	JAL	SI	12053	10	0.117647	trimmed_AH1COV2SS020_S9_L001	C	T	930912	28504	44	28460	yes	0.998456	0.998024	14542.5	12053	Symptomatic
AH1COV2SS020_S9_L001	2878790	JAL	SI	12964	12	0.141176	trimmed_AH1COV2SS020_S9_L001	A	G	720883	22449	25	22424	yes	0.998886	0.99854	19592	12964	Symptomatic
AH1COV2SS020_S9_L001	2878790	JAL	SI	14408	79	0.929412	trimmed_AH1COV2SS020_S9_L001	C	T	707630	21514	22	21492	yes	0.998977	1	849	14408	Symptomatic
AH1COV2SS020_S9_L001	2878790	JAL	SI	19578	9	0.105882	trimmed_AH1COV2SS020_S9_L001	A	G	70501.4	2293	0	2293	yes	1	0.999744	2875	19578	Symptomatic
AH1COV2SS020_S9_L001	2878790	JAL	SI	23012	11	0.129412	trimmed_AH1COV2SS020_S9_L001	G	A	798209	24247	17	24230	yes	0.999299	0.999298	15599	23012	Symptomatic
AH1COV2SS020_S9_L001	2878790	JAL	SI	23403	80	0.941176	trimmed_AH1COV2SS020_S9_L001	A	G	986355	30618	25	30593	yes	0.999183	1	575	23403	Symptomatic
AH1COV2SS020_S9_L001	2878790	JAL	SI	25088	11	0.129412	trimmed_AH1COV2SS020_S9_L001	G	T	345656	10615	7	10608	yes	0.999341	0.999422	6915	25088	Symptomatic
AH1COV2SS020_S9_L001	2878790	JAL	SI	28253	13	0.152941	trimmed_AH1COV2SS020_S9_L001	C	T	871956	26627	25	26602	yes	0.999061	0.999061	11561	28253	Symptomatic
AH1COV2SS020_S9_L001	2878790	JAL	SI	28628	9	0.105882	trimmed_AH1COV2SS020_S9_L001	G	T	261695	8159	15	8144	yes	0.998162	0.997716	4334	28628	Symptomatic
AH1COV2SS020_S9_L001	2878790	JAL	SI	28881	24	0.282353	trimmed_AH1COV2SS020_S9_L001	GGG	AAC	34730.8	1066	0	1066	yes	1	1	401.5	28881	Symptomatic
AH1COV2SS020_S9_L001	2878790	JAL	SI	28975	9	0.105882	trimmed_AH1COV2SS020_S9_L001	G	T	44574.4	1384	0	1384	yes	1	0.999226	1499	28975	Symptomatic
AH1COV2SS020_S9_L001	2878790	JAL	SI	29754	6	0.0705882	trimmed_AH1COV2SS020_S9_L001	C	T	6426.23	205	0	205	yes	1	1	129.5	29754	Symptomatic
AH1COV2SS021_S10_L001	2820937	JAL	SI	241	46	0.541176	trimmed_AH1COV2SS021_S10_L001	C	T	179825	5521	3	5518	yes	0.999457	0.999876	1041	241	Symptomatic
AH1COV2SS021_S10_L001	2820937	JAL	SI	3037	72	0.847059	trimmed_AH1COV2SS021_S10_L001	C	T	4847.3	151	0	151	yes	1	1	291	3037	Symptomatic
AH1COV2SS021_S10_L001	2820937	JAL	SI	3477	10	0.117647	trimmed_AH1COV2SS021_S10_L001	T	C	352306	11769	55	11714	yes	0.995327	0.97705	9506	3477	Symptomatic
AH1COV2SS021_S10_L001	2820937	JAL	SI	5694	11	0.129412	trimmed_AH1COV2SS021_S10_L001	C	T	656617	20101	17	20084	yes	0.999154	0.998915	9107	5694	Symptomatic
AH1COV2SS021_S10_L001	2820937	JAL	SI	9711	10	0.117647	trimmed_AH1COV2SS021_S10_L001	C	T	483413	14818	13	14805	yes	0.999123	0.999	15858.5	9711	Symptomatic
AH1COV2SS021_S10_L001	2820937	JAL	SI	10667	9	0.105882	trimmed_AH1COV2SS021_S10_L001	T	G	182997	8251	1567	6684	yes	0.810084	0.810084	7755	10667	Symptomatic
AH1COV2SS021_S10_L001	2820937	JAL	SI	11824	13	0.152941	trimmed_AH1COV2SS021_S10_L001	C	T	178302	5495	1	5494	yes	0.999818	0.999191	2096	11824	Symptomatic
AH1COV2SS021_S10_L001	2820937	JAL	SI	12053	10	0.117647	trimmed_AH1COV2SS021_S10_L001	C	T	1273950	39209	75	39134	yes	0.998087	0.998024	14542.5	12053	Symptomatic
AH1COV2SS021_S10_L001	2820937	JAL	SI	12964	12	0.141176	trimmed_AH1COV2SS021_S10_L001	A	G	968830	30317	25	30292	yes	0.999175	0.99854	19592	12964	Symptomatic
AH1COV2SS021_S10_L001	2820937	JAL	SI	14408	79	0.929412	trimmed_AH1COV2SS021_S10_L001	C	T	567078	17312	12	17300	yes	0.999307	1	849	14408	Symptomatic
AH1COV2SS021_S10_L001	2820937	JAL	SI	19578	9	0.105882	trimmed_AH1COV2SS021_S10_L001	A	G	41092.6	1390	0	1390	yes	1	0.999744	2875	19578	Symptomatic
AH1COV2SS021_S10_L001	2820937	JAL	SI	23012	11	0.129412	trimmed_AH1COV2SS021_S10_L001	G	A	785236	23947	15	23932	yes	0.999374	0.999298	15599	23012	Symptomatic
AH1COV2SS021_S10_L001	2820937	JAL	SI	23403	80	0.941176	trimmed_AH1COV2SS021_S10_L001	A	G	1478670	46205	46	46159	yes	0.999004	1	575	23403	Symptomatic
AH1COV2SS021_S10_L001	2820937	JAL	SI	25088	11	0.129412	trimmed_AH1COV2SS021_S10_L001	G	T	196825	6083	3	6080	yes	0.999507	0.999422	6915	25088	Symptomatic
AH1COV2SS021_S10_L001	2820937	JAL	SI	28253	13	0.152941	trimmed_AH1COV2SS021_S10_L001	C	T	1006920	30804	20	30784	yes	0.999351	0.999061	11561	28253	Symptomatic
AH1COV2SS021_S10_L001	2820937	JAL	SI	28628	9	0.105882	trimmed_AH1COV2SS021_S10_L001	G	T	181762	5693	13	5680	yes	0.997716	0.997716	4334	28628	Symptomatic
AH1COV2SS021_S10_L001	2820937	JAL	SI	28881	24	0.282353	trimmed_AH1COV2SS021_S10_L001	GGG	AAC	60036.3	1848	0	1848	yes	1	1	401.5	28881	Symptomatic
AH1COV2SS021_S10_L001	2820937	JAL	SI	28975	9	0.105882	trimmed_AH1COV2SS021_S10_L001	G	T	82121	2584	2	2582	yes	0.999226	0.999226	1499	28975	Symptomatic
AH1COV2SS021_S10_L001	2820937	JAL	SI	29754	6	0.0705882	trimmed_AH1COV2SS021_S10_L001	C	T	23756.7	741	0	741	yes	1	1	129.5	29754	Symptomatic
AH1COV2SS022_S11_L001	1780154	JAL	SI	241	46	0.541176	trimmed_AH1COV2SS022_S11_L001	C	T	158026	4828	2	4826	yes	0.999586	0.999876	1041	241	Symptomatic
AH1COV2SS022_S11_L001	1780154	JAL	SI	3037	72	0.847059	trimmed_AH1COV2SS022_S11_L001	C	T	15322.8	475	2	473	yes	0.995789	1	291	3037	Symptomatic
AH1COV2SS022_S11_L001	1780154	JAL	SI	3477	10	0.117647	trimmed_AH1COV2SS022_S11_L001	T	C	279426	9332	90	9242	yes	0.990356	0.97705	9506	3477	Symptomatic
AH1COV2SS022_S11_L001	1780154	JAL	SI	3766	8	0.0941176	trimmed_AH1COV2SS022_S11_L001	T	C	5614.8	172	0	172	yes	1	0.998292	345.5	3766	Symptomatic
AH1COV2SS022_S11_L001	1780154	JAL	SI	5694	11	0.129412	trimmed_AH1COV2SS022_S11_L001	C	T	264292	8059	9	8050	yes	0.998883	0.998915	9107	5694	Symptomatic
AH1COV2SS022_S11_L001	1780154	JAL	SI	9711	10	0.117647	trimmed_AH1COV2SS022_S11_L001	C	T	398597	12199	21	12178	yes	0.998279	0.999	15858.5	9711	Symptomatic
AH1COV2SS022_S11_L001	1780154	JAL	SI	10667	9	0.105882	trimmed_AH1COV2SS022_S11_L001	T	G	155672	7054	1381	5673	yes	0.804225	0.810084	7755	10667	Symptomatic
AH1COV2SS022_S11_L001	1780154	JAL	SI	11824	13	0.152941	trimmed_AH1COV2SS022_S11_L001	C	T	112761	3473	5	3468	yes	0.99856	0.999191	2096	11824	Symptomatic
AH1COV2SS022_S11_L001	1780154	JAL	SI	12053	10	0.117647	trimmed_AH1COV2SS022_S11_L001	C	T	443015	13601	28	13573	yes	0.997941	0.998024	14542.5	12053	Symptomatic
AH1COV2SS022_S11_L001	1780154	JAL	SI	12964	12	0.141176	trimmed_AH1COV2SS022_S11_L001	A	G	620839	19382	31	19351	yes	0.998401	0.99854	19592	12964	Symptomatic
AH1COV2SS022_S11_L001	1780154	JAL	SI	14408	79	0.929412	trimmed_AH1COV2SS022_S11_L001	C	T	342730	10409	7	10402	yes	0.999328	1	849	14408	Symptomatic
AH1COV2SS022_S11_L001	1780154	JAL	SI	19578	9	0.105882	trimmed_AH1COV2SS022_S11_L001	A	G	115672	3940	1	3939	yes	0.999746	0.999744	2875	19578	Symptomatic
AH1COV2SS022_S11_L001	1780154	JAL	SI	23012	11	0.129412	trimmed_AH1COV2SS022_S11_L001	G	A	339268	10341	4	10337	yes	0.999613	0.999298	15599	23012	Symptomatic
AH1COV2SS022_S11_L001	1780154	JAL	SI	23403	80	0.941176	trimmed_AH1COV2SS022_S11_L001	A	G	454262	14126	15	14111	yes	0.998938	1	575	23403	Symptomatic
AH1COV2SS022_S11_L001	1780154	JAL	SI	25088	11	0.129412	trimmed_AH1COV2SS022_S11_L001	G	T	242574	7495	4	7491	yes	0.999466	0.999422	6915	25088	Symptomatic
AH1COV2SS022_S11_L001	1780154	JAL	SI	28253	13	0.152941	trimmed_AH1COV2SS022_S11_L001	C	T	336768	10298	9	10289	yes	0.999126	0.999061	11561	28253	Symptomatic
AH1COV2SS022_S11_L001	1780154	JAL	SI	28628	9	0.105882	trimmed_AH1COV2SS022_S11_L001	G	T	52017.8	1635	8	1627	yes	0.995107	0.997716	4334	28628	Symptomatic
AH1COV2SS022_S11_L001	1780154	JAL	SI	28881	24	0.282353	trimmed_AH1COV2SS022_S11_L001	GGG	AAC	46009.8	1405	0	1405	yes	1	1	401.5	28881	Symptomatic
AH1COV2SS022_S11_L001	1780154	JAL	SI	28975	9	0.105882	trimmed_AH1COV2SS022_S11_L001	G	T	65448.6	2057	0	2057	yes	1	0.999226	1499	28975	Symptomatic
AH1COV2SS022_S11_L001	1780154	JAL	SI	29754	6	0.0705882	trimmed_AH1COV2SS022_S11_L001	C	T	1622	52	0	52	yes	1	1	129.5	29754	Symptomatic
AH1COV2SS023_S12_L001	1875196	JAL	SI	241	46	0.541176	trimmed_AH1COV2SS023_S12_L001	C	T	136766	4193	0	4193	yes	1	0.999876	1041	241	Symptomatic
AH1COV2SS023_S12_L001	1875196	JAL	SI	3037	72	0.847059	trimmed_AH1COV2SS023_S12_L001	C	T	32046.4	984	0	984	yes	1	1	291	3037	Symptomatic
AH1COV2SS023_S12_L001	1875196	JAL	SI	3477	10	0.117647	trimmed_AH1COV2SS023_S12_L001	T	C	278397	9956	404	9552	yes	0.959421	0.97705	9506	3477	Symptomatic
AH1COV2SS023_S12_L001	1875196	JAL	SI	3766	8	0.0941176	trimmed_AH1COV2SS023_S12_L001	T	C	16433.5	518	1	517	yes	0.998069	0.998292	345.5	3766	Symptomatic
AH1COV2SS023_S12_L001	1875196	JAL	SI	5694	11	0.129412	trimmed_AH1COV2SS023_S12_L001	C	T	355509	10882	9	10873	yes	0.999173	0.998915	9107	5694	Symptomatic
AH1COV2SS023_S12_L001	1875196	JAL	SI	9711	10	0.117647	trimmed_AH1COV2SS023_S12_L001	C	T	442431	13518	10	13508	yes	0.99926	0.999	15858.5	9711	Symptomatic
AH1COV2SS023_S12_L001	1875196	JAL	SI	10667	9	0.105882	trimmed_AH1COV2SS023_S12_L001	T	G	171214	7523	1289	6234	yes	0.828659	0.810084	7755	10667	Symptomatic
AH1COV2SS023_S12_L001	1875196	JAL	SI	11824	13	0.152941	trimmed_AH1COV2SS023_S12_L001	C	T	130245	4007	2	4005	yes	0.999501	0.999191	2096	11824	Symptomatic
AH1COV2SS023_S12_L001	1875196	JAL	SI	12053	10	0.117647	trimmed_AH1COV2SS023_S12_L001	C	T	344257	10559	18	10541	yes	0.998295	0.998024	14542.5	12053	Symptomatic
AH1COV2SS023_S12_L001	1875196	JAL	SI	12964	12	0.141176	trimmed_AH1COV2SS023_S12_L001	A	G	465972	14555	17	14538	yes	0.998832	0.99854	19592	12964	Symptomatic
AH1COV2SS023_S12_L001	1875196	JAL	SI	14408	79	0.929412	trimmed_AH1COV2SS023_S12_L001	C	T	320525	9794	13	9781	yes	0.998673	1	849	14408	Symptomatic
AH1COV2SS023_S12_L001	1875196	JAL	SI	19578	9	0.105882	trimmed_AH1COV2SS023_S12_L001	A	G	119664	3900	1	3899	yes	0.999744	0.999744	2875	19578	Symptomatic
AH1COV2SS023_S12_L001	1875196	JAL	SI	23012	11	0.129412	trimmed_AH1COV2SS023_S12_L001	G	A	352342	10700	3	10697	yes	0.99972	0.999298	15599	23012	Symptomatic
AH1COV2SS023_S12_L001	1875196	JAL	SI	23403	80	0.941176	trimmed_AH1COV2SS023_S12_L001	A	G	376373	11739	15	11724	yes	0.998722	1	575	23403	Symptomatic
AH1COV2SS023_S12_L001	1875196	JAL	SI	25088	11	0.129412	trimmed_AH1COV2SS023_S12_L001	G	T	290638	8965	1	8964	yes	0.999888	0.999422	6915	25088	Symptomatic
AH1COV2SS023_S12_L001	1875196	JAL	SI	28253	13	0.152941	trimmed_AH1COV2SS023_S12_L001	C	T	249497	7625	9	7616	yes	0.99882	0.999061	11561	28253	Symptomatic
AH1COV2SS023_S12_L001	1875196	JAL	SI	28628	9	0.105882	trimmed_AH1COV2SS023_S12_L001	G	T	139104	4334	6	4328	yes	0.998616	0.997716	4334	28628	Symptomatic
AH1COV2SS023_S12_L001	1875196	JAL	SI	28881	24	0.282353	trimmed_AH1COV2SS023_S12_L001	GGG	AAC	84823.5	2606	0	2606	yes	1	1	401.5	28881	Symptomatic
AH1COV2SS023_S12_L001	1875196	JAL	SI	28975	9	0.105882	trimmed_AH1COV2SS023_S12_L001	G	T	111543	3472	3	3469	yes	0.999136	0.999226	1499	28975	Symptomatic
AH1COV2SS023_S12_L001	1875196	JAL	SI	29754	6	0.0705882	trimmed_AH1COV2SS023_S12_L001	C	T	5928.4	188	1	187	yes	0.994681	1	129.5	29754	Symptomatic
AH1COV2SS024_S13_L001	2453888	SLP	SI	4582	10	0.117647	trimmed_AH1COV2SS024_S13_L001	C	T	477715	14773	17	14756	yes	0.998849	0.979017	1238.5	4582	Symptomatic
AH1COV2SS024_S13_L001	2453888	SLP	SI	6404	6	0.0705882	trimmed_AH1COV2SS024_S13_L001	G	T	1079270	33859	63	33796	yes	0.998139	0.990949	5279	6404	Symptomatic
AH1COV2SS024_S13_L001	2453888	SLP	SI	14408	79	0.929412	trimmed_AH1COV2SS024_S13_L001	C	T	12772.8	389	0	389	yes	1	1	849	14408	Symptomatic
AH1COV2SS024_S13_L001	2453888	SLP	SI	20268	18	0.211765	trimmed_AH1COV2SS024_S13_L001	A	G	42253.6	1342	3	1339	yes	0.997765	1	491.5	20268	Symptomatic
AH1COV2SS024_S13_L001	2453888	SLP	SI	23403	80	0.941176	trimmed_AH1COV2SS024_S13_L001	A	G	1980880	61621	58	61563	yes	0.999059	1	575	23403	Symptomatic
AH1COV2SS024_S13_L001	2453888	SLP	SI	25123	5	0.0588235	trimmed_AH1COV2SS024_S13_L001	T	C	336478	10371	11	10360	yes	0.998939	0.998678	7567	25123	Symptomatic
AH1COV2SS024_S13_L001	2453888	SLP	SI	28378	6	0.0705882	trimmed_AH1COV2SS024_S13_L001	G	T	1227950	39992	66	39926	yes	0.99835	0.994667	21308	28378	Symptomatic
AH1COV2SS024_S13_L001	2453888	SLP	SI	29870	5	0.0588235	trimmed_AH1COV2SS024_S13_L001	C	A	3263.72	1454	1321	133	yes	0.0914718	0.171776	6753	29870	Symptomatic
AH1COV2SS025_S14_L001	1846672	SLP	SI	3037	72	0.847059	trimmed_AH1COV2SS025_S14_L001	C	T	7174.21	220	0	220	yes	1	1	291	3037	Symptomatic
AH1COV2SS025_S14_L001	1846672	SLP	SI	4582	10	0.117647	trimmed_AH1COV2SS025_S14_L001	C	T	88260.7	2733	8	2725	yes	0.997073	0.979017	1238.5	4582	Symptomatic
AH1COV2SS025_S14_L001	1846672	SLP	SI	6404	6	0.0705882	trimmed_AH1COV2SS025_S14_L001	G	T	294212	9202	17	9185	yes	0.998153	0.990949	5279	6404	Symptomatic
AH1COV2SS025_S14_L001	1846672	SLP	SI	14408	79	0.929412	trimmed_AH1COV2SS025_S14_L001	C	T	451505	13660	8	13652	yes	0.999414	1	849	14408	Symptomatic
AH1COV2SS025_S14_L001	1846672	SLP	SI	20268	18	0.211765	trimmed_AH1COV2SS025_S14_L001	A	G	6797.98	214	0	214	yes	1	1	491.5	20268	Symptomatic
AH1COV2SS025_S14_L001	1846672	SLP	SI	23403	80	0.941176	trimmed_AH1COV2SS025_S14_L001	A	G	1122330	34910	38	34872	yes	0.998911	1	575	23403	Symptomatic
AH1COV2SS025_S14_L001	1846672	SLP	SI	25123	5	0.0588235	trimmed_AH1COV2SS025_S14_L001	T	C	245987	7567	10	7557	yes	0.998678	0.998678	7567	25123	Symptomatic
AH1COV2SS025_S14_L001	1846672	SLP	SI	28378	6	0.0705882	trimmed_AH1COV2SS025_S14_L001	G	T	727762	23587	36	23551	yes	0.998474	0.994667	21308	28378	Symptomatic
AH1COV2SS026_S15_L001	1664342	SLP	SI	3037	72	0.847059	trimmed_AH1COV2SS026_S15_L001	C	T	27680.9	856	1	855	yes	0.998832	1	291	3037	Symptomatic
AH1COV2SS026_S15_L001	1664342	SLP	SI	14408	79	0.929412	trimmed_AH1COV2SS026_S15_L001	C	T	326944	9942	7	9935	yes	0.999296	1	849	14408	Symptomatic
AH1COV2SS026_S15_L001	1664342	SLP	SI	23403	80	0.941176	trimmed_AH1COV2SS026_S15_L001	A	G	358652	11150	9	11141	yes	0.999193	1	575	23403	Symptomatic
AH1COV2SS026_S15_L001	1664342	SLP	SI	25563	8	0.0941176	trimmed_AH1COV2SS026_S15_L001	G	T	291212	9204	22	9182	yes	0.99761	0.251623	312	25563	Symptomatic
AH1COV2SS027_S16_L001	230596	SLP	SI	3037	72	0.847059	trimmed_AH1COV2SS027_S16_L001	C	T	2694.08	82	0	82	yes	1	1	291	3037	Symptomatic
AH1COV2SS027_S16_L001	230596	SLP	SI	4582	10	0.117647	trimmed_AH1COV2SS027_S16_L001	C	T	18878.7	589	6	583	yes	0.989813	0.979017	1238.5	4582	Symptomatic
AH1COV2SS027_S16_L001	230596	SLP	SI	6404	6	0.0705882	trimmed_AH1COV2SS027_S16_L001	G	T	42459.3	1356	21	1335	yes	0.984513	0.990949	5279	6404	Symptomatic
AH1COV2SS027_S16_L001	230596	SLP	SI	14408	79	0.929412	trimmed_AH1COV2SS027_S16_L001	C	T	41896.9	1279	2	1277	yes	0.998436	1	849	14408	Symptomatic
AH1COV2SS027_S16_L001	230596	SLP	SI	20268	18	0.211765	trimmed_AH1COV2SS027_S16_L001	A	G	4493.27	140	0	140	yes	1	1	491.5	20268	Symptomatic
AH1COV2SS027_S16_L001	230596	SLP	SI	23403	80	0.941176	trimmed_AH1COV2SS027_S16_L001	A	G	86891	2686	1	2685	yes	0.999628	1	575	23403	Symptomatic
AH1COV2SS027_S16_L001	230596	SLP	SI	25123	5	0.0588235	trimmed_AH1COV2SS027_S16_L001	T	C	13666.1	419	0	419	yes	1	0.998678	7567	25123	Symptomatic
AH1COV2SS027_S16_L001	230596	SLP	SI	28378	6	0.0705882	trimmed_AH1COV2SS027_S16_L001	G	T	56926.8	1889	28	1861	yes	0.985177	0.994667	21308	28378	Symptomatic
AH1COV2SS028_S17_L001	2409314	SLP	SI	3037	72	0.847059	trimmed_AH1COV2SS028_S17_L001	C	T	23241.7	711	0	711	yes	1	1	291	3037	Symptomatic
AH1COV2SS028_S17_L001	2409314	SLP	SI	3871	5	0.0588235	trimmed_AH1COV2SS028_S17_L001	G	T	344321	10563	11	10552	yes	0.998959	0.998959	140	3871	Symptomatic
AH1COV2SS028_S17_L001	2409314	SLP	SI	4582	10	0.117647	trimmed_AH1COV2SS028_S17_L001	C	T	474523	14590	17	14573	yes	0.998835	0.979017	1238.5	4582	Symptomatic
AH1COV2SS028_S17_L001	2409314	SLP	SI	6404	6	0.0705882	trimmed_AH1COV2SS028_S17_L001	G	T	724971	22553	59	22494	yes	0.997384	0.990949	5279	6404	Symptomatic
AH1COV2SS028_S17_L001	2409314	SLP	SI	14408	79	0.929412	trimmed_AH1COV2SS028_S17_L001	C	T	519536	15755	15	15740	yes	0.999048	1	849	14408	Symptomatic
AH1COV2SS028_S17_L001	2409314	SLP	SI	20268	18	0.211765	trimmed_AH1COV2SS028_S17_L001	A	G	8374.12	266	4	262	yes	0.984962	1	491.5	20268	Symptomatic
AH1COV2SS028_S17_L001	2409314	SLP	SI	23403	80	0.941176	trimmed_AH1COV2SS028_S17_L001	A	G	776397	24046	13	24033	yes	0.999459	1	575	23403	Symptomatic
AH1COV2SS028_S17_L001	2409314	SLP	SI	25123	5	0.0588235	trimmed_AH1COV2SS028_S17_L001	T	C	256302	7875	26	7849	yes	0.996698	0.998678	7567	25123	Symptomatic
AH1COV2SS028_S17_L001	2409314	SLP	SI	28378	6	0.0705882	trimmed_AH1COV2SS028_S17_L001	G	T	584461	19029	119	18910	yes	0.993746	0.994667	21308	28378	Symptomatic
AH1COV2SS029_S18_L001	2459422	SLP	SI	3037	72	0.847059	trimmed_AH1COV2SS029_S18_L001	C	T	28779.3	877	0	877	yes	1	1	291	3037	Symptomatic
AH1COV2SS029_S18_L001	2459422	SLP	SI	14408	79	0.929412	trimmed_AH1COV2SS029_S18_L001	C	T	562087	17093	12	17081	yes	0.999298	1	849	14408	Symptomatic
AH1COV2SS029_S18_L001	2459422	SLP	SI	20268	18	0.211765	trimmed_AH1COV2SS029_S18_L001	A	G	32672.1	1015	0	1015	yes	1	1	491.5	20268	Symptomatic
AH1COV2SS029_S18_L001	2459422	SLP	SI	23403	80	0.941176	trimmed_AH1COV2SS029_S18_L001	A	G	773471	24066	20	24046	yes	0.999169	1	575	23403	Symptomatic
AH1COV2SS030_S19_L001	481057	SLP	SI	5694	11	0.129412	trimmed_AH1COV2SS030_S19_L001	C	T	866.84	44	11	33	yes	0.75	0.998915	9107	5694	Symptomatic
AH1COV2SS030_S19_L001	481057	SLP	SI	9711	10	0.117647	trimmed_AH1COV2SS030_S19_L001	C	T	440.732	26	8	18	yes	0.692308	0.999	15858.5	9711	Symptomatic
AH1COV2SS030_S19_L001	481057	SLP	SI	12053	10	0.117647	trimmed_AH1COV2SS030_S19_L001	C	T	851.204	46	14	32	yes	0.695652	0.998024	14542.5	12053	Symptomatic
AH1COV2SS030_S19_L001	481057	SLP	SI	12964	12	0.141176	trimmed_AH1COV2SS030_S19_L001	A	G	889.974	67	30	37	yes	0.552239	0.99854	19592	12964	Symptomatic
AH1COV2SS030_S19_L001	481057	SLP	SI	14408	79	0.929412	trimmed_AH1COV2SS030_S19_L001	C	T	904.686	28	0	28	yes	1	1	849	14408	Symptomatic
AH1COV2SS030_S19_L001	481057	SLP	SI	23012	11	0.129412	trimmed_AH1COV2SS030_S19_L001	G	A	541.476	71	46	25	yes	0.352113	0.999298	15599	23012	Symptomatic
AH1COV2SS030_S19_L001	481057	SLP	SI	23403	80	0.941176	trimmed_AH1COV2SS030_S19_L001	A	G	1974.72	62	0	62	yes	1	1	575	23403	Symptomatic
AH1COV2SS030_S19_L001	481057	SLP	SI	25088	11	0.129412	trimmed_AH1COV2SS030_S19_L001	G	T	403.048	22	6	16	yes	0.727273	0.999422	6915	25088	Symptomatic
AH1COV2SS030_S19_L001	481057	SLP	SI	28253	13	0.152941	trimmed_AH1COV2SS030_S19_L001	C	T	690.116	80	49	31	yes	0.3875	0.999061	11561	28253	Symptomatic
AH1COV2SS031_S20_L001	328906	SLP	SI	222	6	0.0705882	trimmed_AH1COV2SS031_S20_L001	C	T	11197.9	360	7	353	yes	0.980556	0.998343	270.5	222	Symptomatic
AH1COV2SS031_S20_L001	328906	SLP	SI	241	46	0.541176	trimmed_AH1COV2SS031_S20_L001	C	T	11529.2	357	1	356	yes	0.997199	0.999876	1041	241	Symptomatic
AH1COV2SS031_S20_L001	328906	SLP	SI	3871	5	0.0588235	trimmed_AH1COV2SS031_S20_L001	G	T	4047.57	140	7	133	yes	0.95	0.998959	140	3871	Symptomatic
AH1COV2SS031_S20_L001	328906	SLP	SI	10029	6	0.0705882	trimmed_AH1COV2SS031_S20_L001	C	T	6311.27	217	8	209	yes	0.963134	0.998869	183	10029	Symptomatic
AH1COV2SS031_S20_L001	328906	SLP	SI	11117	6	0.0705882	trimmed_AH1COV2SS031_S20_L001	A	G	9978.29	347	18	329	yes	0.948127	0.985388	263	11117	Symptomatic
AH1COV2SS031_S20_L001	328906	SLP	SI	12964	12	0.141176	trimmed_AH1COV2SS031_S20_L001	A	G	305.279	23	9	14	yes	0.608696	0.99854	19592	12964	Symptomatic
AH1COV2SS031_S20_L001	328906	SLP	SI	23403	80	0.941176	trimmed_AH1COV2SS031_S20_L001	A	G	157872	4932	4	4928	yes	0.999189	1	575	23403	Symptomatic
AH1COV2SS031_S20_L001	328906	SLP	SI	28378	6	0.0705882	trimmed_AH1COV2SS031_S20_L001	G	T	53760.5	1789	21	1768	yes	0.988262	0.994667	21308	28378	Symptomatic
AH1COV2SS032_S21_L001	1519879	SLP	SI	3037	72	0.847059	trimmed_AH1COV2SS032_S21_L001	C	T	1175.34	79	34	45	yes	0.56962	1	291	3037	Symptomatic
AH1COV2SS032_S21_L001	1519879	SLP	SI	4582	10	0.117647	trimmed_AH1COV2SS032_S21_L001	C	T	57025	1888	60	1828	yes	0.96822	0.979017	1238.5	4582	Symptomatic
AH1COV2SS032_S21_L001	1519879	SLP	SI	14408	79	0.929412	trimmed_AH1COV2SS032_S21_L001	C	T	205409	6233	6	6227	yes	0.999037	1	849	14408	Symptomatic
AH1COV2SS032_S21_L001	1519879	SLP	SI	20268	18	0.211765	trimmed_AH1COV2SS032_S21_L001	A	G	2953.32	106	7	99	yes	0.933962	1	491.5	20268	Symptomatic
AH1COV2SS032_S21_L001	1519879	SLP	SI	23403	80	0.941176	trimmed_AH1COV2SS032_S21_L001	A	G	725078	22542	18	22524	yes	0.999201	1	575	23403	Symptomatic
AH1COV2SS032_S21_L001	1519879	SLP	SI	25563	8	0.0941176	trimmed_AH1COV2SS032_S21_L001	G	T	799.681	316	251	65	yes	0.205696	0.251623	312	25563	Symptomatic
AH1COV2SS033_S22_L001	2872622	SLP	SI	3037	72	0.847059	trimmed_AH1COV2SS033_S22_L001	C	T	4020.17	125	0	125	yes	1	1	291	3037	Symptomatic
AH1COV2SS033_S22_L001	2872622	SLP	SI	4582	10	0.117647	trimmed_AH1COV2SS033_S22_L001	C	T	480916	14831	20	14811	yes	0.998651	0.979017	1238.5	4582	Symptomatic
AH1COV2SS033_S22_L001	2872622	SLP	SI	14408	79	0.929412	trimmed_AH1COV2SS033_S22_L001	C	T	303022	9159	5	9154	yes	0.999454	1	849	14408	Symptomatic
AH1COV2SS033_S22_L001	2872622	SLP	SI	23403	80	0.941176	trimmed_AH1COV2SS033_S22_L001	A	G	262275	8135	8	8127	yes	0.999017	1	575	23403	Symptomatic
AH1COV2SS034_S23_L001	296837	SLP	SI	3477	10	0.117647	trimmed_AH1COV2SS034_S23_L001	T	C	504.752	65	42	23	yes	0.353846	0.97705	9506	3477	Symptomatic
AH1COV2SS034_S23_L001	296837	SLP	SI	4582	10	0.117647	trimmed_AH1COV2SS034_S23_L001	C	T	263.704	43	29	14	yes	0.325581	0.979017	1238.5	4582	Symptomatic
AH1COV2SS034_S23_L001	296837	SLP	SI	5694	11	0.129412	trimmed_AH1COV2SS034_S23_L001	C	T	322.074	24	10	14	yes	0.583333	0.998915	9107	5694	Symptomatic
AH1COV2SS034_S23_L001	296837	SLP	SI	11824	13	0.152941	trimmed_AH1COV2SS034_S23_L001	C	T	276.967	22	10	12	yes	0.545455	0.999191	2096	11824	Symptomatic
AH1COV2SS034_S23_L001	296837	SLP	SI	12964	12	0.141176	trimmed_AH1COV2SS034_S23_L001	A	G	989.261	73	35	38	yes	0.520548	0.99854	19592	12964	Symptomatic
AH1COV2SS034_S23_L001	296837	SLP	SI	14408	79	0.929412	trimmed_AH1COV2SS034_S23_L001	C	T	7822.73	239	0	239	yes	1	1	849	14408	Symptomatic
AH1COV2SS034_S23_L001	296837	SLP	SI	23403	80	0.941176	trimmed_AH1COV2SS034_S23_L001	A	G	2437.34	77	0	77	yes	1	1	575	23403	Symptomatic
AH1COV2SS034_S23_L001	296837	SLP	SI	25088	11	0.129412	trimmed_AH1COV2SS034_S23_L001	G	T	206.199	35	24	11	yes	0.314286	0.999422	6915	25088	Symptomatic
AH1COV2SS035_S24_L001	1628194	SLP	SI	3037	72	0.847059	trimmed_AH1COV2SS035_S24_L001	C	T	3613.27	113	0	113	yes	1	1	291	3037	Symptomatic
AH1COV2SS035_S24_L001	1628194	SLP	SI	14408	79	0.929412	trimmed_AH1COV2SS035_S24_L001	C	T	93503.7	2834	5	2829	yes	0.998236	1	849	14408	Symptomatic
AH1COV2SS035_S24_L001	1628194	SLP	SI	19839	25	0.294118	trimmed_AH1COV2SS035_S24_L001	TA	CA	22557.8	709	7	702	yes	0.990127	0.749771	501	19839	Symptomatic
AH1COV2SS035_S24_L001	1628194	SLP	SI	23403	80	0.941176	trimmed_AH1COV2SS035_S24_L001	A	G	1261060	39245	37	39208	yes	0.999057	1	575	23403	Symptomatic
AH1COV2SS035_S24_L001	1628194	SLP	SI	28881	24	0.282353	trimmed_AH1COV2SS035_S24_L001	GGG	AAC	11799.5	365	0	365	yes	1	1	401.5	28881	Symptomatic
LA_FB_05_0091_S82	265367	GTO	NO	3037	72	0.847059	trimmed_LA_FB_05_0091_S82	C	T	6796.01	220	0	220	yes	1	1	291	3037	Asymptomatic
LA_FB_05_0091_S82	265367	GTO	NO	7113	23	0.270588	trimmed_LA_FB_05_0091_S82	C	T	9456.2	332	12	320	yes	0.963855	0.311178	247	7113	Asymptomatic
LA_FB_05_0091_S82	265367	GTO	NO	13354	31	0.364706	trimmed_LA_FB_05_0091_S82	T	C	22065.9	942	32	910	yes	0.96603	0.44186	351	13354	Asymptomatic
LA_FB_05_0091_S82	265367	GTO	NO	14408	79	0.929412	trimmed_LA_FB_05_0091_S82	C	T	35696.7	1146	1	1145	yes	0.999127	1	849	14408	Asymptomatic
LA_FB_05_0091_S82	265367	GTO	NO	23403	80	0.941176	trimmed_LA_FB_05_0091_S82	A	G	13979.9	456	0	456	yes	1	1	575	23403	Asymptomatic
LA_FB_05_0091_S82	265367	GTO	NO	24076	21	0.247059	trimmed_LA_FB_05_0091_S82	T	C	3960.71	149	8	141	yes	0.946309	0.519737	152	24076	Asymptomatic
LA_FB_05_0091_S82	265367	GTO	NO	24337	19	0.223529	trimmed_LA_FB_05_0091_S82	C	T	9081.03	303	6	297	yes	0.980198	0.461538	227	24337	Asymptomatic
LA_FB_05_0091_S82	265367	GTO	NO	25266	26	0.305882	trimmed_LA_FB_05_0091_S82	G	T	10023.6	399	31	368	yes	0.922306	0.279944	288.5	25266	Asymptomatic
LA_FB_05_0091_S82	265367	GTO	NO	26669	29	0.341176	trimmed_LA_FB_05_0091_S82	T	C	13181.5	458	12	446	yes	0.973799	0.399417	218	26669	Asymptomatic
LA_FB_05_0091_S82	265367	GTO	NO	26690	28	0.329412	trimmed_LA_FB_05_0091_S82	G	T	14678.7	528	16	512	yes	0.969697	0.365198	261	26690	Asymptomatic
LA_FB_05_0091_S82	265367	GTO	NO	28854	26	0.305882	trimmed_LA_FB_05_0091_S82	C	T	1633.53	67	8	59	yes	0.880597	0.953968	97.5	28854	Asymptomatic
LA_FB_05_0169_S91	37182	GTO	SI	3037	72	0.847059	trimmed_LA_FB_05_0169_S91	C	T	1995.19	66	0	66	yes	1	1	291	3037	Symptomatic
LA_FB_05_0169_S91	37182	GTO	SI	13354	31	0.364706	trimmed_LA_FB_05_0169_S91	T	C	758.871	173	126	47	yes	0.271676	0.44186	351	13354	Symptomatic
LA_FB_05_0169_S91	37182	GTO	SI	14408	79	0.929412	trimmed_LA_FB_05_0169_S91	C	T	2627.55	87	0	87	yes	1	1	849	14408	Symptomatic
LA_FB_05_0169_S91	37182	GTO	SI	23403	80	0.941176	trimmed_LA_FB_05_0169_S91	A	G	2110.89	72	0	72	yes	1	1	575	23403	Symptomatic
LA_FB_05_0169_S91	37182	GTO	SI	24076	21	0.247059	trimmed_LA_FB_05_0169_S91	T	C	728	32	3	29	yes	0.90625	0.519737	152	24076	Symptomatic
LA_FB_05_0169_S91	37182	GTO	SI	24337	19	0.223529	trimmed_LA_FB_05_0169_S91	C	T	656.826	47	19	28	yes	0.595745	0.461538	227	24337	Symptomatic
LA_FB_05_0169_S91	37182	GTO	SI	25266	26	0.305882	trimmed_LA_FB_05_0169_S91	G	T	252.524	57	40	17	yes	0.298246	0.279944	288.5	25266	Symptomatic
LA_FB_05_0169_S91	37182	GTO	SI	26669	29	0.341176	trimmed_LA_FB_05_0169_S91	T	C	510.535	37	15	22	yes	0.594595	0.399417	218	26669	Symptomatic
LA_FB_05_0169_S91	37182	GTO	SI	26690	28	0.329412	trimmed_LA_FB_05_0169_S91	G	T	611.305	55	28	27	yes	0.490909	0.365198	261	26690	Symptomatic
LA_FB_05_0169_S91	37182	GTO	SI	28854	26	0.305882	trimmed_LA_FB_05_0169_S91	C	T	1238.02	45	2	43	yes	0.955556	0.953968	97.5	28854	Symptomatic
LA_FB_05_0174_S89	239041	GTO	SI	3037	72	0.847059	trimmed_LA_FB_05_0174_S89	C	T	13486.9	434	1	433	yes	0.997696	1	291	3037	Symptomatic
LA_FB_05_0174_S89	239041	GTO	SI	6404	6	0.0705882	trimmed_LA_FB_05_0174_S89	G	T	119.582	26	18	8	yes	0.307692	0.990949	5279	6404	Symptomatic
LA_FB_05_0174_S89	239041	GTO	SI	7113	23	0.270588	trimmed_LA_FB_05_0174_S89	C	T	54.5825	25	19	6	yes	0.24	0.311178	247	7113	Symptomatic
LA_FB_05_0174_S89	239041	GTO	SI	13354	31	0.364706	trimmed_LA_FB_05_0174_S89	T	C	439.396	84	59	25	yes	0.297619	0.44186	351	13354	Symptomatic
LA_FB_05_0174_S89	239041	GTO	SI	14408	79	0.929412	trimmed_LA_FB_05_0174_S89	C	T	106209	3436	21	3415	yes	0.993888	1	849	14408	Symptomatic
LA_FB_05_0174_S89	239041	GTO	SI	23403	80	0.941176	trimmed_LA_FB_05_0174_S89	A	G	745.182	26	0	26	yes	1	1	575	23403	Symptomatic
LA_FB_05_0174_S89	239041	GTO	SI	25123	5	0.0588235	trimmed_LA_FB_05_0174_S89	T	C	922.741	91	51	40	yes	0.43956	0.998678	7567	25123	Symptomatic
LA_FB_05_0174_S89	239041	GTO	SI	26669	29	0.341176	trimmed_LA_FB_05_0174_S89	T	C	214.318	38	25	13	yes	0.342105	0.399417	218	26669	Symptomatic
LA_FB_05_0174_S89	239041	GTO	SI	26690	28	0.329412	trimmed_LA_FB_05_0174_S89	G	T	217.714	59	42	17	yes	0.288136	0.365198	261	26690	Symptomatic
LA_FB_05_0174_S89	239041	GTO	SI	28854	26	0.305882	trimmed_LA_FB_05_0174_S89	C	T	783.816	26	0	26	yes	1	0.953968	97.5	28854	Symptomatic
LA_FB_05_0178_S90	436157	GTO	SI	241	46	0.541176	trimmed_LA_FB_05_0178_S90	C	T	30104.5	948	0	948	yes	1	0.999876	1041	241	Symptomatic
LA_FB_05_0178_S90	436157	GTO	SI	3037	72	0.847059	trimmed_LA_FB_05_0178_S90	C	T	24541.8	794	1	793	yes	0.998741	1	291	3037	Symptomatic
LA_FB_05_0178_S90	436157	GTO	SI	5765	22	0.258824	trimmed_LA_FB_05_0178_S90	GG	AC	5394.96	1745	1228	517	yes	0.296275	0.333344	1430	5765	Symptomatic
LA_FB_05_0178_S90	436157	GTO	SI	7113	23	0.270588	trimmed_LA_FB_05_0178_S90	C	T	11118.9	506	76	430	yes	0.849802	0.311178	247	7113	Symptomatic
LA_FB_05_0178_S90	436157	GTO	SI	13354	31	0.364706	trimmed_LA_FB_05_0178_S90	T	C	34944.3	1265	85	1180	yes	0.932806	0.44186	351	13354	Symptomatic
LA_FB_05_0178_S90	436157	GTO	SI	14408	79	0.929412	trimmed_LA_FB_05_0178_S90	C	T	22370.4	715	0	715	yes	1	1	849	14408	Symptomatic
LA_FB_05_0178_S90	436157	GTO	SI	20268	18	0.211765	trimmed_LA_FB_05_0178_S90	A	G	16740.5	544	0	544	yes	1	1	491.5	20268	Symptomatic
LA_FB_05_0178_S90	436157	GTO	SI	23403	80	0.941176	trimmed_LA_FB_05_0178_S90	A	G	36301	1181	0	1181	yes	1	1	575	23403	Symptomatic
LA_FB_05_0178_S90	436157	GTO	SI	24076	21	0.247059	trimmed_LA_FB_05_0178_S90	T	C	23046.7	783	16	767	yes	0.979566	0.519737	152	24076	Symptomatic
LA_FB_05_0178_S90	436157	GTO	SI	24337	19	0.223529	trimmed_LA_FB_05_0178_S90	C	T	16392.4	542	9	533	yes	0.983395	0.461538	227	24337	Symptomatic
LA_FB_05_0178_S90	436157	GTO	SI	25266	26	0.305882	trimmed_LA_FB_05_0178_S90	G	T	9091.14	408	58	350	yes	0.857843	0.279944	288.5	25266	Symptomatic
LA_FB_05_0178_S90	436157	GTO	SI	26669	29	0.341176	trimmed_LA_FB_05_0178_S90	T	C	18496	718	53	665	yes	0.926184	0.399417	218	26669	Symptomatic
LA_FB_05_0178_S90	436157	GTO	SI	26690	28	0.329412	trimmed_LA_FB_05_0178_S90	G	T	18584	738	61	677	yes	0.917344	0.365198	261	26690	Symptomatic
LA_FB_05_0178_S90	436157	GTO	SI	28854	26	0.305882	trimmed_LA_FB_05_0178_S90	C	T	47374.6	1538	8	1530	yes	0.994798	0.953968	97.5	28854	Symptomatic
LA_FB_05_0249_S54	12704530	GTO	SI	241	46	0.541176	trimmed_LA_FB_05_0249_S54	C	T	585372	18461	4	18457	yes	0.999783	0.999876	1041	241	Symptomatic
LA_FB_05_0249_S54	12704530	GTO	SI	3037	72	0.847059	trimmed_LA_FB_05_0249_S54	C	T	652364	20971	5	20966	yes	0.999762	1	291	3037	Symptomatic
LA_FB_05_0249_S54	12704530	GTO	SI	5765	22	0.258824	trimmed_LA_FB_05_0249_S54	GG	AC	100318	37295	26733	10562	yes	0.283202	0.333344	1430	5765	Symptomatic
LA_FB_05_0249_S54	12704530	GTO	SI	7113	23	0.270588	trimmed_LA_FB_05_0249_S54	C	T	393587	12567	28	12539	yes	0.997772	0.311178	247	7113	Symptomatic
LA_FB_05_0249_S54	12704530	GTO	SI	13354	31	0.364706	trimmed_LA_FB_05_0249_S54	T	C	972165	32154	795	31359	yes	0.975275	0.44186	351	13354	Symptomatic
LA_FB_05_0249_S54	12704530	GTO	SI	14408	79	0.929412	trimmed_LA_FB_05_0249_S54	C	T	618946	19583	6	19577	yes	0.999694	1	849	14408	Symptomatic
LA_FB_05_0249_S54	12704530	GTO	SI	20268	18	0.211765	trimmed_LA_FB_05_0249_S54	A	G	464051	14971	3	14968	yes	0.9998	1	491.5	20268	Symptomatic
LA_FB_05_0249_S54	12704530	GTO	SI	23403	80	0.941176	trimmed_LA_FB_05_0249_S54	A	G	979866	31794	8	31786	yes	0.999748	1	575	23403	Symptomatic
LA_FB_05_0249_S54	12704530	GTO	SI	24076	21	0.247059	trimmed_LA_FB_05_0249_S54	T	C	835931	27414	47	27367	yes	0.998286	0.519737	152	24076	Symptomatic
LA_FB_05_0249_S54	12704530	GTO	SI	24337	19	0.223529	trimmed_LA_FB_05_0249_S54	C	T	529167	17064	52	17012	yes	0.996953	0.461538	227	24337	Symptomatic
LA_FB_05_0249_S54	12704530	GTO	SI	25266	26	0.305882	trimmed_LA_FB_05_0249_S54	G	T	386309	12665	195	12470	yes	0.984603	0.279944	288.5	25266	Symptomatic
LA_FB_05_0249_S54	12704530	GTO	SI	26669	29	0.341176	trimmed_LA_FB_05_0249_S54	T	C	608321	20320	113	20207	yes	0.994439	0.399417	218	26669	Symptomatic
LA_FB_05_0249_S54	12704530	GTO	SI	26690	28	0.329412	trimmed_LA_FB_05_0249_S54	G	T	620764	20615	142	20473	yes	0.993112	0.365198	261	26690	Symptomatic
LA_FB_05_0249_S54	12704530	GTO	SI	28854	26	0.305882	trimmed_LA_FB_05_0249_S54	C	T	2642950	84881	36	84845	yes	0.999576	0.953968	97.5	28854	Symptomatic
LA_FB_05_0251_S55	157553	GTO	SI	241	46	0.541176	trimmed_LA_FB_05_0251_S55	C	T	1607.91	51	0	51	yes	1	0.999876	1041	241	Symptomatic
LA_FB_05_0251_S55	157553	GTO	SI	3037	72	0.847059	trimmed_LA_FB_05_0251_S55	C	T	6357.42	203	0	203	yes	1	1	291	3037	Symptomatic
LA_FB_05_0251_S55	157553	GTO	SI	4582	10	0.117647	trimmed_LA_FB_05_0251_S55	C	T	101.052	51	37	14	yes	0.27451	0.979017	1238.5	4582	Symptomatic
LA_FB_05_0251_S55	157553	GTO	SI	13354	31	0.364706	trimmed_LA_FB_05_0251_S55	T	C	191.026	639	524	115	yes	0.179969	0.44186	351	13354	Symptomatic
LA_FB_05_0251_S55	157553	GTO	SI	14408	79	0.929412	trimmed_LA_FB_05_0251_S55	C	T	15485.9	494	0	494	yes	1	1	849	14408	Symptomatic
LA_FB_05_0251_S55	157553	GTO	SI	19839	25	0.294118	trimmed_LA_FB_05_0251_S55	T	C	256.143	414	345	69	yes	0.166667	0.749771	501	19839	Symptomatic
LA_FB_05_0251_S55	157553	GTO	SI	23403	80	0.941176	trimmed_LA_FB_05_0251_S55	A	G	7401.92	272	15	257	yes	0.944853	1	575	23403	Symptomatic
LA_FB_05_0251_S55	157553	GTO	SI	24076	21	0.247059	trimmed_LA_FB_05_0251_S55	T	C	41.5716	198	164	34	yes	0.171717	0.519737	152	24076	Symptomatic
LA_FB_05_0251_S55	157553	GTO	SI	26669	29	0.341176	trimmed_LA_FB_05_0251_S55	T	C	746.914	274	213	61	yes	0.222628	0.399417	218	26669	Symptomatic
LA_FB_05_0251_S55	157553	GTO	SI	26690	28	0.329412	trimmed_LA_FB_05_0251_S55	G	T	211.656	367	301	66	yes	0.179837	0.365198	261	26690	Symptomatic
LA_FB_05_0274_S93	32897	GTO	SI	241	46	0.541176	trimmed_LA_FB_05_0274_S93	C	T	1824.72	59	0	59	yes	1	0.999876	1041	241	Symptomatic
LA_FB_05_0274_S93	32897	GTO	SI	3037	72	0.847059	trimmed_LA_FB_05_0274_S93	C	T	1231.58	41	0	41	yes	1	1	291	3037	Symptomatic
LA_FB_05_0274_S93	32897	GTO	SI	5765	22	0.258824	trimmed_LA_FB_05_0274_S93	GG	AC	1242.06	140	62	78	yes	0.557143	0.333344	1430	5765	Symptomatic
LA_FB_05_0274_S93	32897	GTO	SI	14408	79	0.929412	trimmed_LA_FB_05_0274_S93	C	T	1980.77	64	0	64	yes	1	1	849	14408	Symptomatic
LA_FB_05_0274_S93	32897	GTO	SI	20268	18	0.211765	trimmed_LA_FB_05_0274_S93	A	G	630.193	24	0	24	yes	1	1	491.5	20268	Symptomatic
LA_FB_05_0274_S93	32897	GTO	SI	23403	80	0.941176	trimmed_LA_FB_05_0274_S93	A	G	2056.38	66	0	66	yes	1	1	575	23403	Symptomatic
LA_FB_05_0274_S93	32897	GTO	SI	28854	26	0.305882	trimmed_LA_FB_05_0274_S93	C	T	2913.27	105	5	100	yes	0.952381	0.953968	97.5	28854	Symptomatic
LA_FB_05_0277_S94	15704	GTO	SI	241	46	0.541176	trimmed_LA_FB_05_0277_S94	C	T	737.122	25	0	25	yes	1	0.999876	1041	241	Symptomatic
LA_FB_05_0277_S94	15704	GTO	SI	3037	72	0.847059	trimmed_LA_FB_05_0277_S94	C	T	629.73	21	0	21	yes	1	1	291	3037	Symptomatic
LA_FB_05_0277_S94	15704	GTO	SI	5765	22	0.258824	trimmed_LA_FB_05_0277_S94	GG	AC	179.901	38	23	15	yes	0.394737	0.333344	1430	5765	Symptomatic
LA_FB_05_0277_S94	15704	GTO	SI	7113	23	0.270588	trimmed_LA_FB_05_0277_S94	C	T	104.735	38	29	9	yes	0.236842	0.311178	247	7113	Symptomatic
LA_FB_05_0277_S94	15704	GTO	SI	13354	31	0.364706	trimmed_LA_FB_05_0277_S94	T	C	280.241	43	24	19	yes	0.44186	0.44186	351	13354	Symptomatic
LA_FB_05_0277_S94	15704	GTO	SI	14408	79	0.929412	trimmed_LA_FB_05_0277_S94	C	T	1520.61	49	0	49	yes	1	1	849	14408	Symptomatic
LA_FB_05_0277_S94	15704	GTO	SI	23403	80	0.941176	trimmed_LA_FB_05_0277_S94	A	G	643.227	22	0	22	yes	1	1	575	23403	Symptomatic
LA_FB_05_0277_S94	15704	GTO	SI	28854	26	0.305882	trimmed_LA_FB_05_0277_S94	C	T	523.378	36	14	22	yes	0.611111	0.953968	97.5	28854	Symptomatic
LA_FB_05_0291_S95	14656	GTO	SI	14408	79	0.929412	trimmed_LA_FB_05_0291_S95	C	T	986.552	32	0	32	yes	1	1	849	14408	Symptomatic
LA_FB_05_0291_S95	14656	GTO	SI	19839	25	0.294118	trimmed_LA_FB_05_0291_S95	T	C	182.971	73	56	17	yes	0.232877	0.749771	501	19839	Symptomatic
LA_FB_05_0291_S95	14656	GTO	SI	23403	80	0.941176	trimmed_LA_FB_05_0291_S95	A	G	722.891	24	0	24	yes	1	1	575	23403	Symptomatic
LA_FB_05_0291_S95	14656	GTO	SI	25266	26	0.305882	trimmed_LA_FB_05_0291_S95	G	T	93.8089	38	29	9	yes	0.236842	0.279944	288.5	25266	Symptomatic
LA_FB_05_0291_S95	14656	GTO	SI	25563	8	0.0941176	trimmed_LA_FB_05_0291_S95	G	T	36.188	85	71	14	yes	0.164706	0.251623	312	25563	Symptomatic
LA_FB_05_0291_S95	14656	GTO	SI	26690	28	0.329412	trimmed_LA_FB_05_0291_S95	G	T	57.6503	23	17	6	yes	0.26087	0.365198	261	26690	Symptomatic
LA_FB_05_0336_S56	362452	GTO	NO	241	46	0.541176	trimmed_LA_FB_05_0336_S56	C	T	17340.6	549	0	549	yes	1	0.999876	1041	241	Asymptomatic
LA_FB_05_0336_S56	362452	GTO	NO	3037	72	0.847059	trimmed_LA_FB_05_0336_S56	C	T	19315	620	0	620	yes	1	1	291	3037	Asymptomatic
LA_FB_05_0336_S56	362452	GTO	NO	5765	22	0.258824	trimmed_LA_FB_05_0336_S56	GG	AC	3712.54	1115	771	344	yes	0.30852	0.333344	1430	5765	Asymptomatic
LA_FB_05_0336_S56	362452	GTO	NO	6337	7	0.0823529	trimmed_LA_FB_05_0336_S56	G	T	14094.5	655	114	541	yes	0.825954	0.86801	5413	6337	Asymptomatic
LA_FB_05_0336_S56	362452	GTO	NO	11589	7	0.0823529	trimmed_LA_FB_05_0336_S56	C	A	7316.55	412	131	281	yes	0.682039	0.755173	2200	11589	Asymptomatic
LA_FB_05_0336_S56	362452	GTO	NO	12926	13	0.152941	trimmed_LA_FB_05_0336_S56	AAAGG	ACAAGG	1201.83	1174	892	282	yes	0.240204	0.240385	1174	12926	Asymptomatic
LA_FB_05_0336_S56	362452	GTO	NO	13517	7	0.0823529	trimmed_LA_FB_05_0336_S56	C	T	24722	920	43	877	yes	0.953261	0.953261	6876	13517	Asymptomatic
LA_FB_05_0336_S56	362452	GTO	NO	14408	79	0.929412	trimmed_LA_FB_05_0336_S56	C	T	21649.4	687	0	687	yes	1	1	849	14408	Asymptomatic
LA_FB_05_0336_S56	362452	GTO	NO	17502	7	0.0823529	trimmed_LA_FB_05_0336_S56	C	T	18487.2	888	170	718	yes	0.808559	0.894504	4946	17502	Asymptomatic
LA_FB_05_0336_S56	362452	GTO	NO	17658	7	0.0823529	trimmed_LA_FB_05_0336_S56	G	T	16187.1	714	100	614	yes	0.859944	0.900444	4267	17658	Asymptomatic
LA_FB_05_0336_S56	362452	GTO	NO	19839	25	0.294118	trimmed_LA_FB_05_0336_S56	T	C	21472	1091	273	818	yes	0.749771	0.749771	501	19839	Asymptomatic
LA_FB_05_0336_S56	362452	GTO	NO	23403	80	0.941176	trimmed_LA_FB_05_0336_S56	A	G	25529.6	835	1	834	yes	0.998802	1	575	23403	Asymptomatic
LA_FB_05_0336_S56	362452	GTO	NO	23756	17	0.2	trimmed_LA_FB_05_0336_S56	A	G	14477.9	854	279	575	yes	0.673302	0.911823	1334	23756	Asymptomatic
LA_FB_05_0336_S56	362452	GTO	NO	24352	7	0.0823529	trimmed_LA_FB_05_0336_S56	T	C	7326.06	351	65	286	yes	0.814815	0.900089	2055	24352	Asymptomatic
LA_FB_05_0336_S56	362452	GTO	NO	24620	8	0.0941176	trimmed_LA_FB_05_0336_S56	G	T	13988.2	454	6	448	yes	0.986784	0.966369	2023	24620	Asymptomatic
LA_FB_05_0336_S56	362452	GTO	NO	28373	6	0.0705882	trimmed_LA_FB_05_0336_S56	G	T	53538.1	2868	851	2017	yes	0.703278	0.840852	29295.5	28373	Asymptomatic
LA_FB_05_0336_S56	362452	GTO	NO	28877	8	0.0941176	trimmed_LA_FB_05_0336_S56	AGTAGGG	TCTAAAC	18127.4	595	6	589	yes	0.989916	0.979742	1531	28877	Asymptomatic
LA_FB_05_0340_S57	2151687	GTO	NO	241	46	0.541176	trimmed_LA_FB_05_0340_S57	C	T	89740.7	2842	2	2840	yes	0.999296	0.999876	1041	241	Asymptomatic
LA_FB_05_0340_S57	2151687	GTO	NO	3037	72	0.847059	trimmed_LA_FB_05_0340_S57	C	T	116321	3741	2	3739	yes	0.999465	1	291	3037	Asymptomatic
LA_FB_05_0340_S57	2151687	GTO	NO	5765	22	0.258824	trimmed_LA_FB_05_0340_S57	GG	AC	48724.8	8472	5057	3415	yes	0.403093	0.333344	1430	5765	Asymptomatic
LA_FB_05_0340_S57	2151687	GTO	NO	6337	7	0.0823529	trimmed_LA_FB_05_0340_S57	G	T	158177	5413	182	5231	yes	0.966377	0.86801	5413	6337	Asymptomatic
LA_FB_05_0340_S57	2151687	GTO	NO	11589	7	0.0823529	trimmed_LA_FB_05_0340_S57	C	A	54876.4	2200	239	1961	yes	0.891364	0.755173	2200	11589	Asymptomatic
LA_FB_05_0340_S57	2151687	GTO	NO	13517	7	0.0823529	trimmed_LA_FB_05_0340_S57	C	T	192295	6876	97	6779	yes	0.985893	0.953261	6876	13517	Asymptomatic
LA_FB_05_0340_S57	2151687	GTO	NO	14408	79	0.929412	trimmed_LA_FB_05_0340_S57	C	T	115611	3669	0	3669	yes	1	1	849	14408	Asymptomatic
LA_FB_05_0340_S57	2151687	GTO	NO	17502	7	0.0823529	trimmed_LA_FB_05_0340_S57	C	T	138028	4946	225	4721	yes	0.954509	0.894504	4946	17502	Asymptomatic
LA_FB_05_0340_S57	2151687	GTO	NO	17658	7	0.0823529	trimmed_LA_FB_05_0340_S57	G	T	128921	4267	102	4165	yes	0.976096	0.900444	4267	17658	Asymptomatic
LA_FB_05_0340_S57	2151687	GTO	NO	19839	25	0.294118	trimmed_LA_FB_05_0340_S57	T	C	210241	7564	344	7220	yes	0.954521	0.749771	501	19839	Asymptomatic
LA_FB_05_0340_S57	2151687	GTO	NO	23403	80	0.941176	trimmed_LA_FB_05_0340_S57	A	G	186370	6064	0	6064	yes	1	1	575	23403	Asymptomatic
LA_FB_05_0340_S57	2151687	GTO	NO	23756	17	0.2	trimmed_LA_FB_05_0340_S57	A	G	123337	4935	436	4499	yes	0.911651	0.911823	1334	23756	Asymptomatic
LA_FB_05_0340_S57	2151687	GTO	NO	24352	7	0.0823529	trimmed_LA_FB_05_0340_S57	T	C	57853	2055	78	1977	yes	0.962044	0.900089	2055	24352	Asymptomatic
LA_FB_05_0340_S57	2151687	GTO	NO	24620	8	0.0941176	trimmed_LA_FB_05_0340_S57	G	T	109994	3564	32	3532	yes	0.991021	0.966369	2023	24620	Asymptomatic
LA_FB_05_0340_S57	2151687	GTO	NO	28373	6	0.0705882	trimmed_LA_FB_05_0340_S57	G	T	236958	11186	2282	8904	yes	0.795995	0.840852	29295.5	28373	Asymptomatic
LA_FB_05_0340_S57	2151687	GTO	NO	28877	8	0.0941176	trimmed_LA_FB_05_0340_S57	AGTAGGG	TCTAAAC	75402.8	2467	29	2438	yes	0.988245	0.979742	1531	28877	Asymptomatic
LA_FB_05_0343_S58	249053	GTO	NO	3037	72	0.847059	trimmed_LA_FB_05_0343_S58	C	T	9114.01	296	0	296	yes	1	1	291	3037	Asymptomatic
LA_FB_05_0343_S58	249053	GTO	NO	7113	23	0.270588	trimmed_LA_FB_05_0343_S58	C	T	358.833	406	338	68	yes	0.167488	0.311178	247	7113	Asymptomatic
LA_FB_05_0343_S58	249053	GTO	NO	13354	31	0.364706	trimmed_LA_FB_05_0343_S58	T	C	2010.28	679	491	188	yes	0.276878	0.44186	351	13354	Asymptomatic
LA_FB_05_0343_S58	249053	GTO	NO	14408	79	0.929412	trimmed_LA_FB_05_0343_S58	C	T	19822.5	645	0	645	yes	1	1	849	14408	Asymptomatic
LA_FB_05_0343_S58	249053	GTO	NO	19839	25	0.294118	trimmed_LA_FB_05_0343_S58	T	C	6830.69	851	538	313	yes	0.367803	0.749771	501	19839	Asymptomatic
LA_FB_05_0343_S58	249053	GTO	NO	23403	80	0.941176	trimmed_LA_FB_05_0343_S58	A	G	8875.98	298	1	297	yes	0.996644	1	575	23403	Asymptomatic
LA_FB_05_0343_S58	249053	GTO	NO	23756	17	0.2	trimmed_LA_FB_05_0343_S58	A	G	8608.26	1174	726	448	yes	0.381601	0.911823	1334	23756	Asymptomatic
LA_FB_05_0343_S58	249053	GTO	NO	24337	19	0.223529	trimmed_LA_FB_05_0343_S58	C	T	345.287	219	178	41	yes	0.187215	0.461538	227	24337	Asymptomatic
LA_FB_05_0343_S58	249053	GTO	NO	25266	26	0.305882	trimmed_LA_FB_05_0343_S58	G	T	913.994	487	394	93	yes	0.190965	0.279944	288.5	25266	Asymptomatic
LA_FB_05_0343_S58	249053	GTO	NO	28854	26	0.305882	trimmed_LA_FB_05_0343_S58	C	T	661.024	90	54	36	yes	0.4	0.953968	97.5	28854	Asymptomatic
LA_FB_05_0345_S59	806854	GTO	NO	241	46	0.541176	trimmed_LA_FB_05_0345_S59	C	T	17780.7	575	2	573	yes	0.996522	0.999876	1041	241	Asymptomatic
LA_FB_05_0345_S59	806854	GTO	NO	3037	72	0.847059	trimmed_LA_FB_05_0345_S59	C	T	33951.7	1088	0	1088	yes	1	1	291	3037	Asymptomatic
LA_FB_05_0345_S59	806854	GTO	NO	6337	7	0.0823529	trimmed_LA_FB_05_0345_S59	G	T	7201.82	2020	1540	480	yes	0.237624	0.86801	5413	6337	Asymptomatic
LA_FB_05_0345_S59	806854	GTO	NO	7113	23	0.270588	trimmed_LA_FB_05_0345_S59	C	T	13084.1	1001	461	540	yes	0.539461	0.311178	247	7113	Asymptomatic
LA_FB_05_0345_S59	806854	GTO	NO	11589	7	0.0823529	trimmed_LA_FB_05_0345_S59	C	A	1088.14	1340	1122	218	yes	0.162687	0.755173	2200	11589	Asymptomatic
LA_FB_05_0345_S59	806854	GTO	NO	13354	31	0.364706	trimmed_LA_FB_05_0345_S59	T	C	44782	3109	962	2147	yes	0.690576	0.44186	351	13354	Asymptomatic
LA_FB_05_0345_S59	806854	GTO	NO	13517	7	0.0823529	trimmed_LA_FB_05_0345_S59	C	T	18807.4	1072	320	752	yes	0.701493	0.953261	6876	13517	Asymptomatic
LA_FB_05_0345_S59	806854	GTO	NO	14408	79	0.929412	trimmed_LA_FB_05_0345_S59	C	T	70615.9	2266	0	2266	yes	1	1	849	14408	Asymptomatic
LA_FB_05_0345_S59	806854	GTO	NO	17502	7	0.0823529	trimmed_LA_FB_05_0345_S59	C	T	7648.18	2314	1781	533	yes	0.230337	0.894504	4946	17502	Asymptomatic
LA_FB_05_0345_S59	806854	GTO	NO	17658	7	0.0823529	trimmed_LA_FB_05_0345_S59	G	T	9157.92	1376	939	437	yes	0.317587	0.900444	4267	17658	Asymptomatic
LA_FB_05_0345_S59	806854	GTO	NO	19839	25	0.294118	trimmed_LA_FB_05_0345_S59	T	C	10767.8	2642	1988	654	yes	0.24754	0.749771	501	19839	Asymptomatic
LA_FB_05_0345_S59	806854	GTO	NO	23403	80	0.941176	trimmed_LA_FB_05_0345_S59	A	G	50454.3	1643	0	1643	yes	1	1	575	23403	Asymptomatic
LA_FB_05_0345_S59	806854	GTO	NO	23756	17	0.2	trimmed_LA_FB_05_0345_S59	A	G	2051.37	2992	2501	491	yes	0.164104	0.911823	1334	23756	Asymptomatic
LA_FB_05_0345_S59	806854	GTO	NO	24076	21	0.247059	trimmed_LA_FB_05_0345_S59	T	C	2439.38	937	734	203	yes	0.216649	0.519737	152	24076	Asymptomatic
LA_FB_05_0345_S59	806854	GTO	NO	24337	19	0.223529	trimmed_LA_FB_05_0345_S59	C	T	9696.95	1015	585	430	yes	0.423645	0.461538	227	24337	Asymptomatic
LA_FB_05_0345_S59	806854	GTO	NO	24352	7	0.0823529	trimmed_LA_FB_05_0345_S59	T	C	4337.98	781	554	227	yes	0.290653	0.900089	2055	24352	Asymptomatic
LA_FB_05_0345_S59	806854	GTO	NO	24620	8	0.0941176	trimmed_LA_FB_05_0345_S59	G	T	3486.96	482	318	164	yes	0.340249	0.966369	2023	24620	Asymptomatic
LA_FB_05_0345_S59	806854	GTO	NO	25266	26	0.305882	trimmed_LA_FB_05_0345_S59	G	T	13775.6	1169	606	563	yes	0.481608	0.279944	288.5	25266	Asymptomatic
LA_FB_05_0345_S59	806854	GTO	NO	26669	29	0.341176	trimmed_LA_FB_05_0345_S59	T	C	19671.5	1367	585	782	yes	0.572056	0.399417	218	26669	Asymptomatic
LA_FB_05_0345_S59	806854	GTO	NO	26690	28	0.329412	trimmed_LA_FB_05_0345_S59	G	T	17279.3	1312	611	701	yes	0.534299	0.365198	261	26690	Asymptomatic
LA_FB_05_0345_S59	806854	GTO	NO	28877	8	0.0941176	trimmed_LA_FB_05_0345_S59	AGTAGGG	TCTAAAC	12695.8	533	61	472	yes	0.885553	0.979742	1531	28877	Asymptomatic
LA_FB_05_0349_S61	309557	GTO	SI	3037	72	0.847059	trimmed_LA_FB_05_0349_S61	C	T	8612.87	286	0	286	yes	1	1	291	3037	Symptomatic
LA_FB_05_0349_S61	309557	GTO	SI	7113	23	0.270588	trimmed_LA_FB_05_0349_S61	C	T	1779.65	262	171	91	yes	0.347328	0.311178	247	7113	Symptomatic
LA_FB_05_0349_S61	309557	GTO	SI	13354	31	0.364706	trimmed_LA_FB_05_0349_S61	T	C	9869.59	1075	555	520	yes	0.483721	0.44186	351	13354	Symptomatic
LA_FB_05_0349_S61	309557	GTO	SI	14408	79	0.929412	trimmed_LA_FB_05_0349_S61	C	T	26097.1	831	0	831	yes	1	1	849	14408	Symptomatic
LA_FB_05_0349_S61	309557	GTO	SI	23403	80	0.941176	trimmed_LA_FB_05_0349_S61	A	G	11229	363	0	363	yes	1	1	575	23403	Symptomatic
LA_FB_05_0349_S61	309557	GTO	SI	24076	21	0.247059	trimmed_LA_FB_05_0349_S61	T	C	1935.11	168	80	88	yes	0.52381	0.519737	152	24076	Symptomatic
LA_FB_05_0349_S61	309557	GTO	SI	24337	19	0.223529	trimmed_LA_FB_05_0349_S61	C	T	4516.17	290	112	178	yes	0.613793	0.461538	227	24337	Symptomatic
LA_FB_05_0349_S61	309557	GTO	SI	25266	26	0.305882	trimmed_LA_FB_05_0349_S61	G	T	3265.35	711	512	199	yes	0.279887	0.279944	288.5	25266	Symptomatic
LA_FB_05_0349_S61	309557	GTO	SI	26669	29	0.341176	trimmed_LA_FB_05_0349_S61	T	C	5706.07	686	412	274	yes	0.399417	0.399417	218	26669	Symptomatic
LA_FB_05_0349_S61	309557	GTO	SI	26690	28	0.329412	trimmed_LA_FB_05_0349_S61	G	T	6012.41	793	504	289	yes	0.364439	0.365198	261	26690	Symptomatic
LA_FB_05_0349_S61	309557	GTO	SI	28854	26	0.305882	trimmed_LA_FB_05_0349_S61	C	T	683.961	44	11	33	yes	0.75	0.953968	97.5	28854	Symptomatic
LA_FB_05_0350_S62	16785	GTO	NO	3037	72	0.847059	trimmed_LA_FB_05_0350_S62	C	T	623.72	21	0	21	yes	1	1	291	3037	Asymptomatic
LA_FB_05_0350_S62	16785	GTO	NO	6404	6	0.0705882	trimmed_LA_FB_05_0350_S62	G	T	46.4447	30	23	7	yes	0.233333	0.990949	5279	6404	Asymptomatic
LA_FB_05_0350_S62	16785	GTO	NO	13354	31	0.364706	trimmed_LA_FB_05_0350_S62	T	C	304.756	29	11	18	yes	0.62069	0.44186	351	13354	Asymptomatic
LA_FB_05_0350_S62	16785	GTO	NO	14408	79	0.929412	trimmed_LA_FB_05_0350_S62	C	T	614.315	22	1	21	yes	0.954545	1	849	14408	Asymptomatic
LA_FB_05_0350_S62	16785	GTO	NO	23403	80	0.941176	trimmed_LA_FB_05_0350_S62	A	G	1081.62	36	0	36	yes	1	1	575	23403	Asymptomatic
LA_FB_05_0350_S62	16785	GTO	NO	25266	26	0.305882	trimmed_LA_FB_05_0350_S62	G	T	342.9	58	38	20	yes	0.344828	0.279944	288.5	25266	Asymptomatic
LA_FB_05_0350_S62	16785	GTO	NO	26669	29	0.341176	trimmed_LA_FB_05_0350_S62	T	C	67.3186	22	16	6	yes	0.272727	0.399417	218	26669	Asymptomatic
LA_FB_05_0351_1_S83	221730	GTO	NO	3037	72	0.847059	trimmed_LA_FB_05_0351_1_S83	C	T	6059.49	195	0	195	yes	1	1	291	3037	Asymptomatic
LA_FB_05_0351_1_S83	221730	GTO	NO	7113	23	0.270588	trimmed_LA_FB_05_0351_1_S83	C	T	6484.89	247	17	230	yes	0.931174	0.311178	247	7113	Asymptomatic
LA_FB_05_0351_1_S83	221730	GTO	NO	13354	31	0.364706	trimmed_LA_FB_05_0351_1_S83	T	C	20335.6	893	41	852	yes	0.954087	0.44186	351	13354	Asymptomatic
LA_FB_05_0351_1_S83	221730	GTO	NO	14408	79	0.929412	trimmed_LA_FB_05_0351_1_S83	C	T	26206.1	849	2	847	yes	0.997644	1	849	14408	Asymptomatic
LA_FB_05_0351_1_S83	221730	GTO	NO	23403	80	0.941176	trimmed_LA_FB_05_0351_1_S83	A	G	12265.1	399	0	399	yes	1	1	575	23403	Asymptomatic
LA_FB_05_0351_1_S83	221730	GTO	NO	24076	21	0.247059	trimmed_LA_FB_05_0351_1_S83	T	C	2191.38	89	7	82	yes	0.921348	0.519737	152	24076	Asymptomatic
LA_FB_05_0351_1_S83	221730	GTO	NO	24337	19	0.223529	trimmed_LA_FB_05_0351_1_S83	C	T	6347.45	227	12	215	yes	0.947137	0.461538	227	24337	Asymptomatic
LA_FB_05_0351_1_S83	221730	GTO	NO	25266	26	0.305882	trimmed_LA_FB_05_0351_1_S83	G	T	6816.99	293	34	259	yes	0.883959	0.279944	288.5	25266	Asymptomatic
LA_FB_05_0351_1_S83	221730	GTO	NO	26669	29	0.341176	trimmed_LA_FB_05_0351_1_S83	T	C	12588.6	504	41	463	yes	0.918651	0.399417	218	26669	Asymptomatic
LA_FB_05_0351_1_S83	221730	GTO	NO	26690	28	0.329412	trimmed_LA_FB_05_0351_1_S83	G	T	12049.3	506	47	459	yes	0.907115	0.365198	261	26690	Asymptomatic
LA_FB_05_0351_1_S83	221730	GTO	NO	28854	26	0.305882	trimmed_LA_FB_05_0351_1_S83	C	T	1113.42	48	6	42	yes	0.875	0.953968	97.5	28854	Asymptomatic
LA_FB_05_0351_S63	13312	GTO	NO	13354	31	0.364706	trimmed_LA_FB_05_0351_S63	T	C	255.57	42	25	17	yes	0.404762	0.44186	351	13354	Asymptomatic
LA_FB_05_0351_S63	13312	GTO	NO	23403	80	0.941176	trimmed_LA_FB_05_0351_S63	A	G	679.094	23	0	23	yes	1	1	575	23403	Asymptomatic
LA_FB_05_0353_S64	12055616	GTO	NO	241	46	0.541176	trimmed_LA_FB_05_0353_S64	C	T	551900	17401	1	17400	yes	0.999943	0.999876	1041	241	Asymptomatic
LA_FB_05_0353_S64	12055616	GTO	NO	3037	72	0.847059	trimmed_LA_FB_05_0353_S64	C	T	671558	21654	0	21654	yes	1	1	291	3037	Asymptomatic
LA_FB_05_0353_S64	12055616	GTO	NO	5765	22	0.258824	trimmed_LA_FB_05_0353_S64	GG	AC	103035	38243	27446	10797	yes	0.282326	0.333344	1430	5765	Asymptomatic
LA_FB_05_0353_S64	12055616	GTO	NO	6337	7	0.0823529	trimmed_LA_FB_05_0353_S64	G	T	563061	24517	3236	21281	yes	0.86801	0.86801	5413	6337	Asymptomatic
LA_FB_05_0353_S64	12055616	GTO	NO	11589	7	0.0823529	trimmed_LA_FB_05_0353_S64	C	A	264948	13242	3242	10000	yes	0.755173	0.755173	2200	11589	Asymptomatic
LA_FB_05_0353_S64	12055616	GTO	NO	13517	7	0.0823529	trimmed_LA_FB_05_0353_S64	C	T	941333	35740	2043	33697	yes	0.942837	0.953261	6876	13517	Asymptomatic
LA_FB_05_0353_S64	12055616	GTO	NO	14408	79	0.929412	trimmed_LA_FB_05_0353_S64	C	T	656804	20849	5	20844	yes	0.99976	1	849	14408	Asymptomatic
LA_FB_05_0353_S64	12055616	GTO	NO	17502	7	0.0823529	trimmed_LA_FB_05_0353_S64	C	T	649417	26892	2837	24055	yes	0.894504	0.894504	4946	17502	Asymptomatic
LA_FB_05_0353_S64	12055616	GTO	NO	17658	7	0.0823529	trimmed_LA_FB_05_0353_S64	G	T	641169	25212	2510	22702	yes	0.900444	0.900444	4267	17658	Asymptomatic
LA_FB_05_0353_S64	12055616	GTO	NO	19839	25	0.294118	trimmed_LA_FB_05_0353_S64	T	C	898399	36980	3964	33016	yes	0.892807	0.749771	501	19839	Asymptomatic
LA_FB_05_0353_S64	12055616	GTO	NO	23403	80	0.941176	trimmed_LA_FB_05_0353_S64	A	G	934363	30340	2	30338	yes	0.999934	1	575	23403	Asymptomatic
LA_FB_05_0353_S64	12055616	GTO	NO	23756	17	0.2	trimmed_LA_FB_05_0353_S64	A	G	620525	27474	3591	23883	yes	0.869295	0.911823	1334	23756	Asymptomatic
LA_FB_05_0353_S64	12055616	GTO	NO	24352	7	0.0823529	trimmed_LA_FB_05_0353_S64	T	C	327943	13542	1353	12189	yes	0.900089	0.900089	2055	24352	Asymptomatic
LA_FB_05_0353_S64	12055616	GTO	NO	24620	8	0.0941176	trimmed_LA_FB_05_0353_S64	G	T	618948	22203	1200	21003	yes	0.945953	0.966369	2023	24620	Asymptomatic
LA_FB_05_0353_S64	12055616	GTO	NO	28373	6	0.0705882	trimmed_LA_FB_05_0353_S64	G	T	2817120	99421	4735	94686	yes	0.952374	0.840852	29295.5	28373	Asymptomatic
LA_FB_05_0353_S64	12055616	GTO	NO	28877	8	0.0941176	trimmed_LA_FB_05_0353_S64	AGTAGGG	TCTAAAC	1015130	34822	1097	33725	yes	0.968497	0.979742	1531	28877	Asymptomatic
LA_FB_05_0360_S65	7747555	GTO	NO	241	46	0.541176	trimmed_LA_FB_05_0360_S65	C	T	393876	12556	22	12534	yes	0.998248	0.999876	1041	241	Asymptomatic
LA_FB_05_0360_S65	7747555	GTO	NO	3037	72	0.847059	trimmed_LA_FB_05_0360_S65	C	T	431602	14056	1	14055	yes	0.999929	1	291	3037	Asymptomatic
LA_FB_05_0360_S65	7747555	GTO	NO	5765	22	0.258824	trimmed_LA_FB_05_0360_S65	GG	AC	17220.3	25237	19976	5261	yes	0.208464	0.333344	1430	5765	Asymptomatic
LA_FB_05_0360_S65	7747555	GTO	NO	6337	7	0.0823529	trimmed_LA_FB_05_0360_S65	G	T	437105	16775	1411	15364	yes	0.915887	0.86801	5413	6337	Asymptomatic
LA_FB_05_0360_S65	7747555	GTO	NO	11589	7	0.0823529	trimmed_LA_FB_05_0360_S65	C	A	169890	7034	831	6203	yes	0.88186	0.755173	2200	11589	Asymptomatic
LA_FB_05_0360_S65	7747555	GTO	NO	13517	7	0.0823529	trimmed_LA_FB_05_0360_S65	C	T	606341	20816	274	20542	yes	0.986837	0.953261	6876	13517	Asymptomatic
LA_FB_05_0360_S65	7747555	GTO	NO	14408	79	0.929412	trimmed_LA_FB_05_0360_S65	C	T	443994	14158	4	14154	yes	0.999717	1	849	14408	Asymptomatic
LA_FB_05_0360_S65	7747555	GTO	NO	17502	7	0.0823529	trimmed_LA_FB_05_0360_S65	C	T	462804	17506	1097	16409	yes	0.937336	0.894504	4946	17502	Asymptomatic
LA_FB_05_0360_S65	7747555	GTO	NO	17658	7	0.0823529	trimmed_LA_FB_05_0360_S65	G	T	476312	16135	524	15611	yes	0.967524	0.900444	4267	17658	Asymptomatic
LA_FB_05_0360_S65	7747555	GTO	NO	19839	25	0.294118	trimmed_LA_FB_05_0360_S65	T	C	674900	24369	1166	23203	yes	0.952152	0.749771	501	19839	Asymptomatic
LA_FB_05_0360_S65	7747555	GTO	NO	23403	80	0.941176	trimmed_LA_FB_05_0360_S65	A	G	552976	18144	5	18139	yes	0.999724	1	575	23403	Asymptomatic
LA_FB_05_0360_S65	7747555	GTO	NO	23756	17	0.2	trimmed_LA_FB_05_0360_S65	A	G	465128	18803	1658	17145	yes	0.911823	0.911823	1334	23756	Asymptomatic
LA_FB_05_0360_S65	7747555	GTO	NO	24352	7	0.0823529	trimmed_LA_FB_05_0360_S65	T	C	270863	9912	382	9530	yes	0.961461	0.900089	2055	24352	Asymptomatic
LA_FB_05_0360_S65	7747555	GTO	NO	24620	8	0.0941176	trimmed_LA_FB_05_0360_S65	G	T	469949	15367	135	15232	yes	0.991215	0.966369	2023	24620	Asymptomatic
LA_FB_05_0360_S65	7747555	GTO	NO	28373	6	0.0705882	trimmed_LA_FB_05_0360_S65	G	T	1136780	47405	5418	41987	yes	0.885708	0.840852	29295.5	28373	Asymptomatic
LA_FB_05_0360_S65	7747555	GTO	NO	28877	8	0.0941176	trimmed_LA_FB_05_0360_S65	AGTAGGG	TCTAAAC	455899	15034	144	14890	yes	0.990422	0.979742	1531	28877	Asymptomatic
LA_FB_05_0360_S65	7747555	GTO	NO	29870	5	0.0588235	trimmed_LA_FB_05_0360_S65	C	A	8597.23	6753	5593	1160	yes	0.171776	0.171776	6753	29870	Asymptomatic
LA_FB_05_0377_S66	406901	GTO	NO	241	46	0.541176	trimmed_LA_FB_05_0377_S66	C	T	5320.22	170	0	170	yes	1	0.999876	1041	241	Asymptomatic
LA_FB_05_0377_S66	406901	GTO	NO	3037	72	0.847059	trimmed_LA_FB_05_0377_S66	C	T	17303.8	556	0	556	yes	1	1	291	3037	Asymptomatic
LA_FB_05_0377_S66	406901	GTO	NO	7113	23	0.270588	trimmed_LA_FB_05_0377_S66	C	T	3029.15	625	451	174	yes	0.2784	0.311178	247	7113	Asymptomatic
LA_FB_05_0377_S66	406901	GTO	NO	13354	31	0.364706	trimmed_LA_FB_05_0377_S66	T	C	5660.52	1214	828	386	yes	0.317957	0.44186	351	13354	Asymptomatic
LA_FB_05_0377_S66	406901	GTO	NO	14408	79	0.929412	trimmed_LA_FB_05_0377_S66	C	T	35096.5	1163	17	1146	yes	0.985383	1	849	14408	Asymptomatic
LA_FB_05_0377_S66	406901	GTO	NO	19839	25	0.294118	trimmed_LA_FB_05_0377_S66	T	C	2148.62	1455	1192	263	yes	0.180756	0.749771	501	19839	Asymptomatic
LA_FB_05_0377_S66	406901	GTO	NO	23403	80	0.941176	trimmed_LA_FB_05_0377_S66	A	G	24150.5	793	4	789	yes	0.994956	1	575	23403	Asymptomatic
LA_FB_05_0377_S66	406901	GTO	NO	23756	17	0.2	trimmed_LA_FB_05_0377_S66	A	G	1068.56	1334	1092	242	yes	0.181409	0.911823	1334	23756	Asymptomatic
LA_FB_05_0377_S66	406901	GTO	NO	24076	21	0.247059	trimmed_LA_FB_05_0377_S66	T	C	381.377	273	221	52	yes	0.190476	0.519737	152	24076	Asymptomatic
LA_FB_05_0377_S66	406901	GTO	NO	24337	19	0.223529	trimmed_LA_FB_05_0377_S66	C	T	4171.63	385	208	177	yes	0.45974	0.461538	227	24337	Asymptomatic
LA_FB_05_0377_S66	406901	GTO	NO	25266	26	0.305882	trimmed_LA_FB_05_0377_S66	G	T	1837.54	916	741	175	yes	0.191048	0.279944	288.5	25266	Asymptomatic
LA_FB_05_0377_S66	406901	GTO	NO	26669	29	0.341176	trimmed_LA_FB_05_0377_S66	T	C	4304.45	779	552	227	yes	0.291399	0.399417	218	26669	Asymptomatic
LA_FB_05_0377_S66	406901	GTO	NO	26690	28	0.329412	trimmed_LA_FB_05_0377_S66	G	T	3794.49	977	731	246	yes	0.251791	0.365198	261	26690	Asymptomatic
LA_FB_05_0377_S66	406901	GTO	NO	28881	24	0.282353	trimmed_LA_FB_05_0377_S66	GGG	AAC	610.438	161	118	43	yes	0.267081	1	401.5	28881	Asymptomatic
LA_FB_05_0377_S66	406901	GTO	NO	29870	5	0.0588235	trimmed_LA_FB_05_0377_S66	C	A	1855.78	6949	5496	1453	yes	0.209095	0.171776	6753	29870	Asymptomatic
LA_FB_05_0386_S84	36255	GTO	NO	241	46	0.541176	trimmed_LA_FB_05_0386_S84	C	T	1273.03	43	0	43	yes	1	0.999876	1041	241	Asymptomatic
LA_FB_05_0386_S84	36255	GTO	NO	3037	72	0.847059	trimmed_LA_FB_05_0386_S84	C	T	1911.92	64	0	64	yes	1	1	291	3037	Asymptomatic
LA_FB_05_0386_S84	36255	GTO	NO	13354	31	0.364706	trimmed_LA_FB_05_0386_S84	T	C	178.004	68	49	19	yes	0.279412	0.44186	351	13354	Asymptomatic
LA_FB_05_0386_S84	36255	GTO	NO	14408	79	0.929412	trimmed_LA_FB_05_0386_S84	C	T	2929.46	97	0	97	yes	1	1	849	14408	Asymptomatic
LA_FB_05_0386_S84	36255	GTO	NO	19839	25	0.294118	trimmed_LA_FB_05_0386_S84	T	C	572.714	93	63	30	yes	0.322581	0.749771	501	19839	Asymptomatic
LA_FB_05_0386_S84	36255	GTO	NO	23403	80	0.941176	trimmed_LA_FB_05_0386_S84	A	G	2348.66	78	0	78	yes	1	1	575	23403	Asymptomatic
LA_FB_05_0386_S84	36255	GTO	NO	24076	21	0.247059	trimmed_LA_FB_05_0386_S84	T	C	336.845	37	19	18	yes	0.486486	0.519737	152	24076	Asymptomatic
LA_FB_05_0386_S84	36255	GTO	NO	24337	19	0.223529	trimmed_LA_FB_05_0386_S84	C	T	141.819	49	37	12	yes	0.244898	0.461538	227	24337	Asymptomatic
LA_FB_05_0386_S84	36255	GTO	NO	25563	8	0.0941176	trimmed_LA_FB_05_0386_S84	G	T	2550.54	204	99	105	yes	0.514706	0.251623	312	25563	Asymptomatic
LA_FB_05_0386_S84	36255	GTO	NO	26669	29	0.341176	trimmed_LA_FB_05_0386_S84	T	C	211	36	21	15	yes	0.416667	0.399417	218	26669	Asymptomatic
LA_FB_05_0386_S84	36255	GTO	NO	26690	28	0.329412	trimmed_LA_FB_05_0386_S84	G	T	258.677	44	27	17	yes	0.386364	0.365198	261	26690	Asymptomatic
LA_FB_05_0388_S67	255840	GTO	NO	3037	72	0.847059	trimmed_LA_FB_05_0388_S67	C	T	10784.3	350	0	350	yes	1	1	291	3037	Asymptomatic
LA_FB_05_0388_S67	255840	GTO	NO	4582	10	0.117647	trimmed_LA_FB_05_0388_S67	C	T	660.596	101	67	34	yes	0.336634	0.979017	1238.5	4582	Asymptomatic
LA_FB_05_0388_S67	255840	GTO	NO	7113	23	0.270588	trimmed_LA_FB_05_0388_S67	C	T	1911.54	331	228	103	yes	0.311178	0.311178	247	7113	Asymptomatic
LA_FB_05_0388_S67	255840	GTO	NO	13354	31	0.364706	trimmed_LA_FB_05_0388_S67	T	C	3137.66	981	715	266	yes	0.271152	0.44186	351	13354	Asymptomatic
LA_FB_05_0388_S67	255840	GTO	NO	14408	79	0.929412	trimmed_LA_FB_05_0388_S67	C	T	22391.1	725	0	725	yes	1	1	849	14408	Asymptomatic
LA_FB_05_0388_S67	255840	GTO	NO	19839	25	0.294118	trimmed_LA_FB_05_0388_S67	T	C	3674.06	936	701	235	yes	0.251068	0.749771	501	19839	Asymptomatic
LA_FB_05_0388_S67	255840	GTO	NO	23403	80	0.941176	trimmed_LA_FB_05_0388_S67	A	G	14390	487	8	479	yes	0.983573	1	575	23403	Asymptomatic
LA_FB_05_0388_S67	255840	GTO	NO	23756	17	0.2	trimmed_LA_FB_05_0388_S67	A	G	2122.73	1002	795	207	yes	0.206587	0.911823	1334	23756	Asymptomatic
LA_FB_05_0388_S67	255840	GTO	NO	24076	21	0.247059	trimmed_LA_FB_05_0388_S67	T	C	543.925	151	113	38	yes	0.251656	0.519737	152	24076	Asymptomatic
LA_FB_05_0388_S67	255840	GTO	NO	24337	19	0.223529	trimmed_LA_FB_05_0388_S67	C	T	1509.56	260	178	82	yes	0.315385	0.461538	227	24337	Asymptomatic
LA_FB_05_0388_S67	255840	GTO	NO	25266	26	0.305882	trimmed_LA_FB_05_0388_S67	G	T	1923.88	507	382	125	yes	0.246548	0.279944	288.5	25266	Asymptomatic
LA_FB_05_0388_S67	255840	GTO	NO	26669	29	0.341176	trimmed_LA_FB_05_0388_S67	T	C	4639.69	646	422	224	yes	0.346749	0.399417	218	26669	Asymptomatic
LA_FB_05_0388_S67	255840	GTO	NO	26690	28	0.329412	trimmed_LA_FB_05_0388_S67	G	T	2779.7	653	481	172	yes	0.2634	0.365198	261	26690	Asymptomatic
LA_FB_05_0388_S67	255840	GTO	NO	28854	26	0.305882	trimmed_LA_FB_05_0388_S67	C	T	1283.17	115	58	57	yes	0.495652	0.953968	97.5	28854	Asymptomatic
LA_FB_05_0391_2_S92	51678	GTO	SI	3037	72	0.847059	trimmed_LA_FB_05_0391_2_S92	C	T	2232	71	0	71	yes	1	1	291	3037	Symptomatic
LA_FB_05_0391_2_S92	51678	GTO	SI	7113	23	0.270588	trimmed_LA_FB_05_0391_2_S92	C	T	550.967	46	22	24	yes	0.521739	0.311178	247	7113	Symptomatic
LA_FB_05_0391_2_S92	51678	GTO	SI	13354	31	0.364706	trimmed_LA_FB_05_0391_2_S92	T	C	1089.51	313	222	91	yes	0.290735	0.44186	351	13354	Symptomatic
LA_FB_05_0391_2_S92	51678	GTO	SI	14408	79	0.929412	trimmed_LA_FB_05_0391_2_S92	C	T	6278.19	200	0	200	yes	1	1	849	14408	Symptomatic
LA_FB_05_0391_2_S92	51678	GTO	SI	23403	80	0.941176	trimmed_LA_FB_05_0391_2_S92	A	G	1700.82	55	0	55	yes	1	1	575	23403	Symptomatic
LA_FB_05_0391_2_S92	51678	GTO	SI	24076	21	0.247059	trimmed_LA_FB_05_0391_2_S92	T	C	300.5	24	10	14	yes	0.583333	0.519737	152	24076	Symptomatic
LA_FB_05_0391_2_S92	51678	GTO	SI	24337	19	0.223529	trimmed_LA_FB_05_0391_2_S92	C	T	852.823	69	32	37	yes	0.536232	0.461538	227	24337	Symptomatic
LA_FB_05_0391_2_S92	51678	GTO	SI	25266	26	0.305882	trimmed_LA_FB_05_0391_2_S92	G	T	521.977	105	75	30	yes	0.285714	0.279944	288.5	25266	Symptomatic
LA_FB_05_0391_2_S92	51678	GTO	SI	26669	29	0.341176	trimmed_LA_FB_05_0391_2_S92	T	C	392.972	175	139	36	yes	0.205714	0.399417	218	26669	Symptomatic
LA_FB_05_0391_2_S92	51678	GTO	SI	26690	28	0.329412	trimmed_LA_FB_05_0391_2_S92	G	T	253.051	166	134	32	yes	0.192771	0.365198	261	26690	Symptomatic
LA_FB_05_0399_S68	281578	GTO	NO	241	46	0.541176	trimmed_LA_FB_05_0399_S68	C	T	3629.44	115	0	115	yes	1	0.999876	1041	241	Asymptomatic
LA_FB_05_0399_S68	281578	GTO	NO	3037	72	0.847059	trimmed_LA_FB_05_0399_S68	C	T	8454.26	273	0	273	yes	1	1	291	3037	Asymptomatic
LA_FB_05_0399_S68	281578	GTO	NO	7113	23	0.270588	trimmed_LA_FB_05_0399_S68	C	T	4280.41	408	226	182	yes	0.446078	0.311178	247	7113	Asymptomatic
LA_FB_05_0399_S68	281578	GTO	NO	13354	31	0.364706	trimmed_LA_FB_05_0399_S68	T	C	12719.3	930	272	658	yes	0.707527	0.44186	351	13354	Asymptomatic
LA_FB_05_0399_S68	281578	GTO	NO	14408	79	0.929412	trimmed_LA_FB_05_0399_S68	C	T	28153.6	909	0	909	yes	1	1	849	14408	Asymptomatic
LA_FB_05_0399_S68	281578	GTO	NO	23403	80	0.941176	trimmed_LA_FB_05_0399_S68	A	G	14574.5	479	0	479	yes	1	1	575	23403	Asymptomatic
LA_FB_05_0399_S68	281578	GTO	NO	24076	21	0.247059	trimmed_LA_FB_05_0399_S68	T	C	1889.15	152	73	79	yes	0.519737	0.519737	152	24076	Asymptomatic
LA_FB_05_0399_S68	281578	GTO	NO	24337	19	0.223529	trimmed_LA_FB_05_0399_S68	C	T	3261.2	274	139	135	yes	0.492701	0.461538	227	24337	Asymptomatic
LA_FB_05_0399_S68	281578	GTO	NO	25266	26	0.305882	trimmed_LA_FB_05_0399_S68	G	T	7541.9	562	247	315	yes	0.560498	0.279944	288.5	25266	Asymptomatic
LA_FB_05_0399_S68	281578	GTO	NO	26669	29	0.341176	trimmed_LA_FB_05_0399_S68	T	C	10738.2	671	239	432	yes	0.643815	0.399417	218	26669	Asymptomatic
LA_FB_05_0399_S68	281578	GTO	NO	26690	28	0.329412	trimmed_LA_FB_05_0399_S68	G	T	10522.2	752	313	439	yes	0.583777	0.365198	261	26690	Asymptomatic
LA_FB_05_0399_S68	281578	GTO	NO	28854	26	0.305882	trimmed_LA_FB_05_0399_S68	C	T	540.874	80	53	27	yes	0.3375	0.953968	97.5	28854	Asymptomatic
LA_FB_05_0399_S68	281578	GTO	NO	28881	24	0.282353	trimmed_LA_FB_05_0399_S68	GGG	AAC	911.812	62	25	37	yes	0.596774	1	401.5	28881	Asymptomatic
LA_FB_05_0401_S69	173278	GTO	NO	3037	72	0.847059	trimmed_LA_FB_05_0401_S69	C	T	6274.72	203	0	203	yes	1	1	291	3037	Asymptomatic
LA_FB_05_0401_S69	173278	GTO	NO	6337	7	0.0823529	trimmed_LA_FB_05_0401_S69	G	T	2822.74	298	178	120	yes	0.402685	0.86801	5413	6337	Asymptomatic
LA_FB_05_0401_S69	173278	GTO	NO	7113	23	0.270588	trimmed_LA_FB_05_0401_S69	C	T	451.136	183	144	39	yes	0.213115	0.311178	247	7113	Asymptomatic
LA_FB_05_0401_S69	173278	GTO	NO	11589	7	0.0823529	trimmed_LA_FB_05_0401_S69	C	A	1291.05	231	162	69	yes	0.298701	0.755173	2200	11589	Asymptomatic
LA_FB_05_0401_S69	173278	GTO	NO	13354	31	0.364706	trimmed_LA_FB_05_0401_S69	T	C	1519.21	591	454	137	yes	0.23181	0.44186	351	13354	Asymptomatic
LA_FB_05_0401_S69	173278	GTO	NO	13517	7	0.0823529	trimmed_LA_FB_05_0401_S69	C	T	6673.03	352	76	276	yes	0.784091	0.953261	6876	13517	Asymptomatic
LA_FB_05_0401_S69	173278	GTO	NO	14408	79	0.929412	trimmed_LA_FB_05_0401_S69	C	T	14552.8	468	0	468	yes	1	1	849	14408	Asymptomatic
LA_FB_05_0401_S69	173278	GTO	NO	17502	7	0.0823529	trimmed_LA_FB_05_0401_S69	C	T	4541.65	425	229	196	yes	0.461176	0.894504	4946	17502	Asymptomatic
LA_FB_05_0401_S69	173278	GTO	NO	17658	7	0.0823529	trimmed_LA_FB_05_0401_S69	G	T	4666.29	248	69	179	yes	0.721774	0.900444	4267	17658	Asymptomatic
LA_FB_05_0401_S69	173278	GTO	NO	19839	25	0.294118	trimmed_LA_FB_05_0401_S69	T	C	5848.7	475	242	233	yes	0.490526	0.749771	501	19839	Asymptomatic
LA_FB_05_0401_S69	173278	GTO	NO	23403	80	0.941176	trimmed_LA_FB_05_0401_S69	A	G	12646.7	410	0	410	yes	1	1	575	23403	Asymptomatic
LA_FB_05_0401_S69	173278	GTO	NO	23756	17	0.2	trimmed_LA_FB_05_0401_S69	A	G	4444.85	503	302	201	yes	0.399602	0.911823	1334	23756	Asymptomatic
LA_FB_05_0401_S69	173278	GTO	NO	24352	7	0.0823529	trimmed_LA_FB_05_0401_S69	T	C	2821.73	151	37	114	yes	0.754967	0.900089	2055	24352	Asymptomatic
LA_FB_05_0401_S69	173278	GTO	NO	24620	8	0.0941176	trimmed_LA_FB_05_0401_S69	G	T	5309.1	200	18	182	yes	0.91	0.966369	2023	24620	Asymptomatic
LA_FB_05_0401_S69	173278	GTO	NO	25266	26	0.305882	trimmed_LA_FB_05_0401_S69	G	T	1159.69	275	198	77	yes	0.28	0.279944	288.5	25266	Asymptomatic
LA_FB_05_0401_S69	173278	GTO	NO	26669	29	0.341176	trimmed_LA_FB_05_0401_S69	T	C	787.118	347	273	74	yes	0.213256	0.399417	218	26669	Asymptomatic
LA_FB_05_0401_S69	173278	GTO	NO	26690	28	0.329412	trimmed_LA_FB_05_0401_S69	G	T	1195.17	443	346	97	yes	0.218962	0.365198	261	26690	Asymptomatic
LA_FB_05_0401_S69	173278	GTO	NO	28373	6	0.0705882	trimmed_LA_FB_05_0401_S69	G	T	28417.4	1918	816	1102	yes	0.574557	0.840852	29295.5	28373	Asymptomatic
LA_FB_05_0401_S69	173278	GTO	NO	28877	8	0.0941176	trimmed_LA_FB_05_0401_S69	AGTAGGG	TCTAAAC	13144.6	452	13	439	yes	0.971239	0.979742	1531	28877	Asymptomatic
LA_FB_05_0402_S70	44875	GTO	NO	3037	72	0.847059	trimmed_LA_FB_05_0402_S70	C	T	1157.55	38	0	38	yes	1	1	291	3037	Asymptomatic
LA_FB_05_0402_S70	44875	GTO	NO	7113	23	0.270588	trimmed_LA_FB_05_0402_S70	C	T	52.0992	63	50	13	yes	0.206349	0.311178	247	7113	Asymptomatic
LA_FB_05_0402_S70	44875	GTO	NO	13354	31	0.364706	trimmed_LA_FB_05_0402_S70	T	C	839.482	129	78	51	yes	0.395349	0.44186	351	13354	Asymptomatic
LA_FB_05_0402_S70	44875	GTO	NO	14408	79	0.929412	trimmed_LA_FB_05_0402_S70	C	T	4376.47	144	0	144	yes	1	1	849	14408	Asymptomatic
LA_FB_05_0402_S70	44875	GTO	NO	23403	80	0.941176	trimmed_LA_FB_05_0402_S70	A	G	1821.98	60	0	60	yes	1	1	575	23403	Asymptomatic
LA_FB_05_0402_S70	44875	GTO	NO	24076	21	0.247059	trimmed_LA_FB_05_0402_S70	T	C	366.347	37	20	17	yes	0.459459	0.519737	152	24076	Asymptomatic
LA_FB_05_0402_S70	44875	GTO	NO	24337	19	0.223529	trimmed_LA_FB_05_0402_S70	C	T	89.8814	51	40	11	yes	0.215686	0.461538	227	24337	Asymptomatic
LA_FB_05_0402_S70	44875	GTO	NO	25266	26	0.305882	trimmed_LA_FB_05_0402_S70	G	T	505.853	221	173	48	yes	0.217195	0.279944	288.5	25266	Asymptomatic
LA_FB_05_0402_S70	44875	GTO	NO	26669	29	0.341176	trimmed_LA_FB_05_0402_S70	T	C	853.824	77	37	40	yes	0.519481	0.399417	218	26669	Asymptomatic
LA_FB_05_0402_S70	44875	GTO	NO	26690	28	0.329412	trimmed_LA_FB_05_0402_S70	G	T	825.432	119	76	43	yes	0.361345	0.365198	261	26690	Asymptomatic
LA_FB_05_0402_S70	44875	GTO	NO	28854	26	0.305882	trimmed_LA_FB_05_0402_S70	C	T	339.711	26	10	16	yes	0.615385	0.953968	97.5	28854	Asymptomatic
LA_FB_05_0402_S70	44875	GTO	NO	28881	24	0.282353	trimmed_LA_FB_05_0402_S70	G	T	57.4826	30	22	8	yes	0.266667	1	401.5	28881	Asymptomatic
LA_FB_05_0403_S71	18281803	GTO	NO	241	46	0.541176	trimmed_LA_FB_05_0403_S71	C	T	920067	29030	6	29024	yes	0.999793	0.999876	1041	241	Asymptomatic
LA_FB_05_0403_S71	18281803	GTO	NO	3037	72	0.847059	trimmed_LA_FB_05_0403_S71	C	T	1119110	36035	6	36029	yes	0.999833	1	291	3037	Asymptomatic
LA_FB_05_0403_S71	18281803	GTO	NO	5765	22	0.258824	trimmed_LA_FB_05_0403_S71	GG	AC	83157.3	56611	43201	13410	yes	0.23688	0.333344	1430	5765	Asymptomatic
LA_FB_05_0403_S71	18281803	GTO	NO	6337	7	0.0823529	trimmed_LA_FB_05_0403_S71	G	T	1149710	36867	35	36832	yes	0.999051	0.86801	5413	6337	Asymptomatic
LA_FB_05_0403_S71	18281803	GTO	NO	11589	7	0.0823529	trimmed_LA_FB_05_0403_S71	C	A	518458	16582	14	16568	yes	0.999156	0.755173	2200	11589	Asymptomatic
LA_FB_05_0403_S71	18281803	GTO	NO	13517	7	0.0823529	trimmed_LA_FB_05_0403_S71	C	T	1641490	55168	13	55155	yes	0.999764	0.953261	6876	13517	Asymptomatic
LA_FB_05_0403_S71	18281803	GTO	NO	14408	79	0.929412	trimmed_LA_FB_05_0403_S71	C	T	888494	28167	11	28156	yes	0.999609	1	849	14408	Asymptomatic
LA_FB_05_0403_S71	18281803	GTO	NO	17502	7	0.0823529	trimmed_LA_FB_05_0403_S71	C	T	1254240	40848	21	40827	yes	0.999486	0.894504	4946	17502	Asymptomatic
LA_FB_05_0403_S71	18281803	GTO	NO	17658	7	0.0823529	trimmed_LA_FB_05_0403_S71	G	T	1271870	40159	9	40150	yes	0.999776	0.900444	4267	17658	Asymptomatic
LA_FB_05_0403_S71	18281803	GTO	NO	19839	25	0.294118	trimmed_LA_FB_05_0403_S71	T	C	1635860	52987	41	52946	yes	0.999226	0.749771	501	19839	Asymptomatic
LA_FB_05_0403_S71	18281803	GTO	NO	23403	80	0.941176	trimmed_LA_FB_05_0403_S71	A	G	1360040	44246	10	44236	yes	0.999774	1	575	23403	Asymptomatic
LA_FB_05_0403_S71	18281803	GTO	NO	23756	17	0.2	trimmed_LA_FB_05_0403_S71	A	G	1271540	41977	55	41922	yes	0.99869	0.911823	1334	23756	Asymptomatic
LA_FB_05_0403_S71	18281803	GTO	NO	24352	7	0.0823529	trimmed_LA_FB_05_0403_S71	T	C	770296	25489	20	25469	yes	0.999215	0.900089	2055	24352	Asymptomatic
LA_FB_05_0403_S71	18281803	GTO	NO	24620	8	0.0941176	trimmed_LA_FB_05_0403_S71	G	T	1142740	36546	9	36537	yes	0.999754	0.966369	2023	24620	Asymptomatic
LA_FB_05_0403_S71	18281803	GTO	NO	28373	6	0.0705882	trimmed_LA_FB_05_0403_S71	G	T	4585150	146693	178	146515	yes	0.998787	0.840852	29295.5	28373	Asymptomatic
LA_FB_05_0403_S71	18281803	GTO	NO	28877	8	0.0941176	trimmed_LA_FB_05_0403_S71	AGTAGGG	TCTAAAC	1774710	57378	0	57378	yes	1	0.979742	1531	28877	Asymptomatic
LA_FB_05_0414_S72	114623	GTO	NO	3037	72	0.847059	trimmed_LA_FB_05_0414_S72	C	T	3354.98	109	0	109	yes	1	1	291	3037	Asymptomatic
LA_FB_05_0414_S72	114623	GTO	NO	7113	23	0.270588	trimmed_LA_FB_05_0414_S72	C	T	255.296	198	162	36	yes	0.181818	0.311178	247	7113	Asymptomatic
LA_FB_05_0414_S72	114623	GTO	NO	13354	31	0.364706	trimmed_LA_FB_05_0414_S72	T	C	3141.79	351	178	173	yes	0.492877	0.44186	351	13354	Asymptomatic
LA_FB_05_0414_S72	114623	GTO	NO	14408	79	0.929412	trimmed_LA_FB_05_0414_S72	C	T	11124.5	364	0	364	yes	1	1	849	14408	Asymptomatic
LA_FB_05_0414_S72	114623	GTO	NO	23403	80	0.941176	trimmed_LA_FB_05_0414_S72	A	G	4008.99	130	0	130	yes	1	1	575	23403	Asymptomatic
LA_FB_05_0414_S72	114623	GTO	NO	24076	21	0.247059	trimmed_LA_FB_05_0414_S72	T	C	826.978	62	28	34	yes	0.548387	0.519737	152	24076	Asymptomatic
LA_FB_05_0414_S72	114623	GTO	NO	25266	26	0.305882	trimmed_LA_FB_05_0414_S72	G	T	921.513	284	214	70	yes	0.246479	0.279944	288.5	25266	Asymptomatic
LA_FB_05_0414_S72	114623	GTO	NO	26669	29	0.341176	trimmed_LA_FB_05_0414_S72	T	C	1011.94	292	224	68	yes	0.232877	0.399417	218	26669	Asymptomatic
LA_FB_05_0414_S72	114623	GTO	NO	26690	28	0.329412	trimmed_LA_FB_05_0414_S72	G	T	52.2741	285	241	44	yes	0.154386	0.365198	261	26690	Asymptomatic
LA_FB_05_0414_S72	114623	GTO	NO	28854	26	0.305882	trimmed_LA_FB_05_0414_S72	C	T	269.498	20	7	13	yes	0.65	0.953968	97.5	28854	Asymptomatic
LA_FB_05_0414_S72	114623	GTO	NO	28877	8	0.0941176	trimmed_LA_FB_05_0414_S72	AGTAGGG	TCTAAAC	64.9084	21	14	7	yes	0.333333	0.979742	1531	28877	Asymptomatic
LA_FB_05_0418_S85	117607	GTO	NO	3037	72	0.847059	trimmed_LA_FB_05_0418_S85	C	T	6494.97	209	0	209	yes	1	1	291	3037	Asymptomatic
LA_FB_05_0418_S85	117607	GTO	NO	7113	23	0.270588	trimmed_LA_FB_05_0418_S85	C	T	170.461	193	158	35	yes	0.181347	0.311178	247	7113	Asymptomatic
LA_FB_05_0418_S85	117607	GTO	NO	13354	31	0.364706	trimmed_LA_FB_05_0418_S85	T	C	1303.34	143	77	66	yes	0.461538	0.44186	351	13354	Asymptomatic
LA_FB_05_0418_S85	117607	GTO	NO	14408	79	0.929412	trimmed_LA_FB_05_0418_S85	C	T	16154.5	536	0	536	yes	1	1	849	14408	Asymptomatic
LA_FB_05_0418_S85	117607	GTO	NO	23403	80	0.941176	trimmed_LA_FB_05_0418_S85	A	G	6158.5	201	0	201	yes	1	1	575	23403	Asymptomatic
LA_FB_05_0418_S85	117607	GTO	NO	25266	26	0.305882	trimmed_LA_FB_05_0418_S85	G	T	961.49	327	250	77	yes	0.235474	0.279944	288.5	25266	Asymptomatic
LA_FB_05_0418_S85	117607	GTO	NO	25563	8	0.0941176	trimmed_LA_FB_05_0418_S85	G	T	2921.71	557	394	163	yes	0.292639	0.251623	312	25563	Asymptomatic
LA_FB_05_0418_S85	117607	GTO	NO	26669	29	0.341176	trimmed_LA_FB_05_0418_S85	T	C	3271.55	148	10	138	yes	0.932432	0.399417	218	26669	Asymptomatic
LA_FB_05_0418_S85	117607	GTO	NO	26690	28	0.329412	trimmed_LA_FB_05_0418_S85	G	T	3873.41	215	58	157	yes	0.730233	0.365198	261	26690	Asymptomatic
LA_FB_05_0422_S86	123760	GTO	NO	241	46	0.541176	trimmed_LA_FB_05_0422_S86	C	T	3276.09	108	0	108	yes	1	0.999876	1041	241	Asymptomatic
LA_FB_05_0422_S86	123760	GTO	NO	3037	72	0.847059	trimmed_LA_FB_05_0422_S86	C	T	4989.9	161	0	161	yes	1	1	291	3037	Asymptomatic
LA_FB_05_0422_S86	123760	GTO	NO	7113	23	0.270588	trimmed_LA_FB_05_0422_S86	C	T	261.562	269	220	49	yes	0.182156	0.311178	247	7113	Asymptomatic
LA_FB_05_0422_S86	123760	GTO	NO	14408	79	0.929412	trimmed_LA_FB_05_0422_S86	C	T	8461.19	286	9	277	yes	0.968531	1	849	14408	Asymptomatic
LA_FB_05_0422_S86	123760	GTO	NO	19839	25	0.294118	trimmed_LA_FB_05_0422_S86	T	C	3286.15	501	334	167	yes	0.333333	0.749771	501	19839	Asymptomatic
LA_FB_05_0422_S86	123760	GTO	NO	23403	80	0.941176	trimmed_LA_FB_05_0422_S86	A	G	5920.69	195	0	195	yes	1	1	575	23403	Asymptomatic
LA_FB_05_0422_S86	123760	GTO	NO	25266	26	0.305882	trimmed_LA_FB_05_0422_S86	G	T	179.376	99	78	21	yes	0.212121	0.279944	288.5	25266	Asymptomatic
LA_FB_05_0422_S86	123760	GTO	NO	26669	29	0.341176	trimmed_LA_FB_05_0422_S86	T	C	1148.29	208	144	64	yes	0.307692	0.399417	218	26669	Asymptomatic
LA_FB_05_0422_S86	123760	GTO	NO	26690	28	0.329412	trimmed_LA_FB_05_0422_S86	G	T	1863.24	191	108	83	yes	0.434555	0.365198	261	26690	Asymptomatic
LA_FB_05_0424_S87	26684	GTO	NO	13354	31	0.364706	trimmed_LA_FB_05_0424_S87	T	C	806.214	71	29	42	yes	0.591549	0.44186	351	13354	Asymptomatic
LA_FB_05_0424_S87	26684	GTO	NO	14408	79	0.929412	trimmed_LA_FB_05_0424_S87	C	T	2166.23	70	0	70	yes	1	1	849	14408	Asymptomatic
LA_FB_05_0424_S87	26684	GTO	NO	23403	80	0.941176	trimmed_LA_FB_05_0424_S87	A	G	1236.1	40	0	40	yes	1	1	575	23403	Asymptomatic
LA_FB_05_0424_S87	26684	GTO	NO	24337	19	0.223529	trimmed_LA_FB_05_0424_S87	C	T	140.908	51	39	12	yes	0.235294	0.461538	227	24337	Asymptomatic
LA_FB_05_0424_S87	26684	GTO	NO	25266	26	0.305882	trimmed_LA_FB_05_0424_S87	G	T	250.534	42	28	14	yes	0.333333	0.279944	288.5	25266	Asymptomatic
LA_FB_05_0424_S87	26684	GTO	NO	26669	29	0.341176	trimmed_LA_FB_05_0424_S87	T	C	491.546	40	19	21	yes	0.525	0.399417	218	26669	Asymptomatic
LA_FB_05_0424_S87	26684	GTO	NO	26690	28	0.329412	trimmed_LA_FB_05_0424_S87	G	T	564.771	47	21	26	yes	0.553191	0.365198	261	26690	Asymptomatic
LA_FB_05_0424_S87	26684	GTO	NO	28881	24	0.282353	trimmed_LA_FB_05_0424_S87	GGG	AAC	43.1725	33	25	8	yes	0.242424	1	401.5	28881	Asymptomatic
LA_FB_05_0509_1_S73	28965	GTO	NO	7113	23	0.270588	trimmed_LA_FB_05_0509_1_S73	C	T	560.96	58	32	26	yes	0.448276	0.311178	247	7113	Asymptomatic
LA_FB_05_0509_1_S73	28965	GTO	NO	14408	79	0.929412	trimmed_LA_FB_05_0509_1_S73	C	T	2966.25	97	0	97	yes	1	1	849	14408	Asymptomatic
LA_FB_05_0509_1_S73	28965	GTO	NO	23403	80	0.941176	trimmed_LA_FB_05_0509_1_S73	A	G	1880	61	0	61	yes	1	1	575	23403	Asymptomatic
LA_FB_05_0509_1_S73	28965	GTO	NO	24337	19	0.223529	trimmed_LA_FB_05_0509_1_S73	C	T	244.383	26	14	12	yes	0.461538	0.461538	227	24337	Asymptomatic
LA_FB_05_0509_1_S73	28965	GTO	NO	26669	29	0.341176	trimmed_LA_FB_05_0509_1_S73	T	C	158.649	96	77	19	yes	0.197917	0.399417	218	26669	Asymptomatic
LA_FB_05_0509_1_S73	28965	GTO	NO	26690	28	0.329412	trimmed_LA_FB_05_0509_1_S73	G	T	44.7401	95	79	16	yes	0.168421	0.365198	261	26690	Asymptomatic
LA_FB_05_0511_1_S74	420927	GTO	NO	241	46	0.541176	trimmed_LA_FB_05_0511_1_S74	C	T	10909.2	369	13	356	yes	0.96477	0.999876	1041	241	Asymptomatic
LA_FB_05_0511_1_S74	420927	GTO	NO	3037	72	0.847059	trimmed_LA_FB_05_0511_1_S74	C	T	14066.8	450	0	450	yes	1	1	291	3037	Asymptomatic
LA_FB_05_0511_1_S74	420927	GTO	NO	7113	23	0.270588	trimmed_LA_FB_05_0511_1_S74	C	T	4401.03	560	357	203	yes	0.3625	0.311178	247	7113	Asymptomatic
LA_FB_05_0511_1_S74	420927	GTO	NO	13354	31	0.364706	trimmed_LA_FB_05_0511_1_S74	T	C	9865.11	1465	883	582	yes	0.39727	0.44186	351	13354	Asymptomatic
LA_FB_05_0511_1_S74	420927	GTO	NO	14408	79	0.929412	trimmed_LA_FB_05_0511_1_S74	C	T	45341.2	1456	2	1454	yes	0.998626	1	849	14408	Asymptomatic
LA_FB_05_0511_1_S74	420927	GTO	NO	23403	80	0.941176	trimmed_LA_FB_05_0511_1_S74	A	G	18726.8	621	4	617	yes	0.993559	1	575	23403	Asymptomatic
LA_FB_05_0511_1_S74	420927	GTO	NO	24076	21	0.247059	trimmed_LA_FB_05_0511_1_S74	T	C	3245.24	416	252	164	yes	0.394231	0.519737	152	24076	Asymptomatic
LA_FB_05_0511_1_S74	420927	GTO	NO	24337	19	0.223529	trimmed_LA_FB_05_0511_1_S74	C	T	2484.22	415	288	127	yes	0.306024	0.461538	227	24337	Asymptomatic
LA_FB_05_0511_1_S74	420927	GTO	NO	25266	26	0.305882	trimmed_LA_FB_05_0511_1_S74	G	T	3125.42	868	657	211	yes	0.243088	0.279944	288.5	25266	Asymptomatic
LA_FB_05_0511_1_S74	420927	GTO	NO	26669	29	0.341176	trimmed_LA_FB_05_0511_1_S74	T	C	4391.73	672	456	216	yes	0.321429	0.399417	218	26669	Asymptomatic
LA_FB_05_0511_1_S74	420927	GTO	NO	26690	28	0.329412	trimmed_LA_FB_05_0511_1_S74	G	T	5146.63	844	579	265	yes	0.313981	0.365198	261	26690	Asymptomatic
LA_FB_05_0511_1_S74	420927	GTO	NO	28854	26	0.305882	trimmed_LA_FB_05_0511_1_S74	C	T	2945.62	221	104	117	yes	0.529412	0.953968	97.5	28854	Asymptomatic
LA_FB_05_0511_1_S74	420927	GTO	NO	28881	24	0.282353	trimmed_LA_FB_05_0511_1_S74	GGG	AAC	364.209	260	212	48	yes	0.184615	1	401.5	28881	Asymptomatic
LA_FB_05_0513_S75	182097	GTO	NO	241	46	0.541176	trimmed_LA_FB_05_0513_S75	C	T	6871.78	223	0	223	yes	1	0.999876	1041	241	Asymptomatic
LA_FB_05_0513_S75	182097	GTO	NO	3037	72	0.847059	trimmed_LA_FB_05_0513_S75	CTACC	TTACC	4247.61	137	1	136	yes	0.992701	1	291	3037	Asymptomatic
LA_FB_05_0513_S75	182097	GTO	NO	7113	23	0.270588	trimmed_LA_FB_05_0513_S75	C	T	681.42	238	186	52	yes	0.218487	0.311178	247	7113	Asymptomatic
LA_FB_05_0513_S75	182097	GTO	NO	13354	31	0.364706	trimmed_LA_FB_05_0513_S75	T	C	5678.24	600	306	294	yes	0.49	0.44186	351	13354	Asymptomatic
LA_FB_05_0513_S75	182097	GTO	NO	14408	79	0.929412	trimmed_LA_FB_05_0513_S75	C	T	18274.1	607	10	597	yes	0.983526	1	849	14408	Asymptomatic
LA_FB_05_0513_S75	182097	GTO	NO	19839	25	0.294118	trimmed_LA_FB_05_0513_S75	T	C	318.707	488	408	80	yes	0.163934	0.749771	501	19839	Asymptomatic
LA_FB_05_0513_S75	182097	GTO	NO	23403	80	0.941176	trimmed_LA_FB_05_0513_S75	A	G	8977.78	292	0	292	yes	1	1	575	23403	Asymptomatic
LA_FB_05_0513_S75	182097	GTO	NO	24076	21	0.247059	trimmed_LA_FB_05_0513_S75	T	C	1059.06	229	167	62	yes	0.270742	0.519737	152	24076	Asymptomatic
LA_FB_05_0513_S75	182097	GTO	NO	24620	8	0.0941176	trimmed_LA_FB_05_0513_S75	G	T	208.03	61	45	16	yes	0.262295	0.966369	2023	24620	Asymptomatic
LA_FB_05_0513_S75	182097	GTO	NO	25266	26	0.305882	trimmed_LA_FB_05_0513_S75	G	T	910.403	414	332	82	yes	0.198068	0.279944	288.5	25266	Asymptomatic
LA_FB_05_0513_S75	182097	GTO	NO	26669	29	0.341176	trimmed_LA_FB_05_0513_S75	T	C	2577.97	336	212	124	yes	0.369048	0.399417	218	26669	Asymptomatic
LA_FB_05_0513_S75	182097	GTO	NO	26690	28	0.329412	trimmed_LA_FB_05_0513_S75	G	T	1295.61	333	243	90	yes	0.27027	0.365198	261	26690	Asymptomatic
LA_FB_05_0515_S76	85123	GTO	NO	241	46	0.541176	trimmed_LA_FB_05_0515_S76	C	T	1745.84	63	0	63	yes	1	0.999876	1041	241	Asymptomatic
LA_FB_05_0515_S76	85123	GTO	NO	3037	72	0.847059	trimmed_LA_FB_05_0515_S76	C	T	2100.81	69	0	69	yes	1	1	291	3037	Asymptomatic
LA_FB_05_0515_S76	85123	GTO	NO	7113	23	0.270588	trimmed_LA_FB_05_0515_S76	C	T	89.5525	80	61	19	yes	0.2375	0.311178	247	7113	Asymptomatic
LA_FB_05_0515_S76	85123	GTO	NO	13354	31	0.364706	trimmed_LA_FB_05_0515_S76	T	C	1880.68	228	119	109	yes	0.47807	0.44186	351	13354	Asymptomatic
LA_FB_05_0515_S76	85123	GTO	NO	14408	79	0.929412	trimmed_LA_FB_05_0515_S76	C	T	9131.85	295	0	295	yes	1	1	849	14408	Asymptomatic
LA_FB_05_0515_S76	85123	GTO	NO	23403	80	0.941176	trimmed_LA_FB_05_0515_S76	A	G	5253.88	169	0	169	yes	1	1	575	23403	Asymptomatic
LA_FB_05_0515_S76	85123	GTO	NO	24076	21	0.247059	trimmed_LA_FB_05_0515_S76	T	C	833.287	107	66	41	yes	0.383178	0.519737	152	24076	Asymptomatic
LA_FB_05_0515_S76	85123	GTO	NO	24337	19	0.223529	trimmed_LA_FB_05_0515_S76	C	T	1225.44	103	53	50	yes	0.485437	0.461538	227	24337	Asymptomatic
LA_FB_05_0515_S76	85123	GTO	NO	25266	26	0.305882	trimmed_LA_FB_05_0515_S76	G	T	1177.39	163	104	59	yes	0.361963	0.279944	288.5	25266	Asymptomatic
LA_FB_05_0515_S76	85123	GTO	NO	26669	29	0.341176	trimmed_LA_FB_05_0515_S76	T	C	1695.99	172	96	76	yes	0.44186	0.399417	218	26669	Asymptomatic
LA_FB_05_0515_S76	85123	GTO	NO	26690	28	0.329412	trimmed_LA_FB_05_0515_S76	G	T	1748.2	235	149	86	yes	0.365957	0.365198	261	26690	Asymptomatic
LA_FB_05_0517_S77	40014	GTO	NO	3037	72	0.847059	trimmed_LA_FB_05_0517_S77	C	T	1174.12	39	0	39	yes	1	1	291	3037	Asymptomatic
LA_FB_05_0517_S77	40014	GTO	NO	13354	31	0.364706	trimmed_LA_FB_05_0517_S77	T	C	1067.92	122	60	62	yes	0.508197	0.44186	351	13354	Asymptomatic
LA_FB_05_0517_S77	40014	GTO	NO	14408	79	0.929412	trimmed_LA_FB_05_0517_S77	C	T	4661.42	150	0	150	yes	1	1	849	14408	Asymptomatic
LA_FB_05_0517_S77	40014	GTO	NO	23403	80	0.941176	trimmed_LA_FB_05_0517_S77	A	G	1218.16	42	0	42	yes	1	1	575	23403	Asymptomatic
LA_FB_05_0517_S77	40014	GTO	NO	25266	26	0.305882	trimmed_LA_FB_05_0517_S77	G	T	386.185	89	64	25	yes	0.280899	0.279944	288.5	25266	Asymptomatic
LA_FB_05_0517_S77	40014	GTO	NO	26669	29	0.341176	trimmed_LA_FB_05_0517_S77	T	C	202.25	63	46	17	yes	0.269841	0.399417	218	26669	Asymptomatic
LA_FB_05_0517_S77	40014	GTO	NO	26690	28	0.329412	trimmed_LA_FB_05_0517_S77	G	T	541.595	92	52	40	yes	0.434783	0.365198	261	26690	Asymptomatic
LA_FB_05_0519_S78	155827	GTO	NO	241	46	0.541176	trimmed_LA_FB_05_0519_S78	C	T	1374.86	50	0	50	yes	1	0.999876	1041	241	Asymptomatic
LA_FB_05_0519_S78	155827	GTO	NO	3037	72	0.847059	trimmed_LA_FB_05_0519_S78	C	T	3781.44	121	0	121	yes	1	1	291	3037	Asymptomatic
LA_FB_05_0519_S78	155827	GTO	NO	3140	6	0.0705882	trimmed_LA_FB_05_0519_S78	C	T	192.687	75	57	18	yes	0.24	0.996884	185.5	3140	Asymptomatic
LA_FB_05_0519_S78	155827	GTO	NO	7113	23	0.270588	trimmed_LA_FB_05_0519_S78	C	T	988.439	182	125	57	yes	0.313187	0.311178	247	7113	Asymptomatic
LA_FB_05_0519_S78	155827	GTO	NO	13354	31	0.364706	trimmed_LA_FB_05_0519_S78	T	C	5040.45	401	158	243	yes	0.605985	0.44186	351	13354	Asymptomatic
LA_FB_05_0519_S78	155827	GTO	NO	14408	79	0.929412	trimmed_LA_FB_05_0519_S78	C	T	5395.51	179	0	179	yes	1	1	849	14408	Asymptomatic
LA_FB_05_0519_S78	155827	GTO	NO	19839	25	0.294118	trimmed_LA_FB_05_0519_S78	T	C	569.194	262	205	57	yes	0.217557	0.749771	501	19839	Asymptomatic
LA_FB_05_0519_S78	155827	GTO	NO	23403	80	0.941176	trimmed_LA_FB_05_0519_S78	A	G	4652.74	161	0	161	yes	1	1	575	23403	Asymptomatic
LA_FB_05_0519_S78	155827	GTO	NO	24076	21	0.247059	trimmed_LA_FB_05_0519_S78	T	C	82.9072	33	25	8	yes	0.242424	0.519737	152	24076	Asymptomatic
LA_FB_05_0519_S78	155827	GTO	NO	24337	19	0.223529	trimmed_LA_FB_05_0519_S78	C	T	471.785	82	54	28	yes	0.341463	0.461538	227	24337	Asymptomatic
LA_FB_05_0519_S78	155827	GTO	NO	25266	26	0.305882	trimmed_LA_FB_05_0519_S78	G	T	511.366	116	84	32	yes	0.275862	0.279944	288.5	25266	Asymptomatic
LA_FB_05_0519_S78	155827	GTO	NO	25563	8	0.0941176	trimmed_LA_FB_05_0519_S78	G	T	881.748	437	351	86	yes	0.196796	0.251623	312	25563	Asymptomatic
LA_FB_05_0519_S78	155827	GTO	NO	26669	29	0.341176	trimmed_LA_FB_05_0519_S78	T	C	2915.66	218	90	128	yes	0.587156	0.399417	218	26669	Asymptomatic
LA_FB_05_0519_S78	155827	GTO	NO	26690	28	0.329412	trimmed_LA_FB_05_0519_S78	G	T	2170.94	237	136	101	yes	0.42616	0.365198	261	26690	Asymptomatic
LA_FB_05_0519_S78	155827	GTO	NO	28854	26	0.305882	trimmed_LA_FB_05_0519_S78	C	T	285.767	39	20	19	yes	0.487179	0.953968	97.5	28854	Asymptomatic
LA_FB_05_0658_S96	14043504	GTO	SI	241	46	0.541176	trimmed_LA_FB_05_0658_S96	C	T	762443	24089	5	24084	yes	0.999792	0.999876	1041	241	Symptomatic
LA_FB_05_0658_S96	14043504	GTO	SI	3037	72	0.847059	trimmed_LA_FB_05_0658_S96	C	T	909038	29315	8	29307	yes	0.999727	1	291	3037	Symptomatic
LA_FB_05_0658_S96	14043504	GTO	SI	5765	22	0.258824	trimmed_LA_FB_05_0658_S96	GG	AC	68084.9	47247	36136	11111	yes	0.235168	0.333344	1430	5765	Symptomatic
LA_FB_05_0658_S96	14043504	GTO	SI	14408	79	0.929412	trimmed_LA_FB_05_0658_S96	C	T	777809	24649	7	24642	yes	0.999716	1	849	14408	Symptomatic
LA_FB_05_0658_S96	14043504	GTO	SI	20268	18	0.211765	trimmed_LA_FB_05_0658_S96	A	G	560658	18140	3	18137	yes	0.999835	1	491.5	20268	Symptomatic
LA_FB_05_0658_S96	14043504	GTO	SI	23403	80	0.941176	trimmed_LA_FB_05_0658_S96	A	G	1095830	35671	8	35663	yes	0.999776	1	575	23403	Symptomatic
LA_FB_05_0658_S96	14043504	GTO	SI	24076	21	0.247059	trimmed_LA_FB_05_0658_S96	T	C	943281	30926	27	30899	yes	0.999127	0.519737	152	24076	Symptomatic
LA_FB_05_0658_S96	14043504	GTO	SI	28854	26	0.305882	trimmed_LA_FB_05_0658_S96	C	T	2491660	79983	16	79967	yes	0.9998	0.953968	97.5	28854	Symptomatic
LA_FB_05_0671_S97	20529	GTO	SI	3037	72	0.847059	trimmed_LA_FB_05_0671_S97	C	T	703.509	23	0	23	yes	1	1	291	3037	Symptomatic
LA_FB_05_0671_S97	20529	GTO	SI	5765	22	0.258824	trimmed_LA_FB_05_0671_S97	GG	AC	285.902	58	35	23	yes	0.396552	0.333344	1430	5765	Symptomatic
LA_FB_05_0671_S97	20529	GTO	SI	13354	31	0.364706	trimmed_LA_FB_05_0671_S97	T	C	449.01	190	144	46	yes	0.242105	0.44186	351	13354	Symptomatic
LA_FB_05_0671_S97	20529	GTO	SI	14408	79	0.929412	trimmed_LA_FB_05_0671_S97	C	T	2683.81	89	0	89	yes	1	1	849	14408	Symptomatic
LA_FB_05_0671_S97	20529	GTO	SI	23403	80	0.941176	trimmed_LA_FB_05_0671_S97	A	G	1330.35	45	0	45	yes	1	1	575	23403	Symptomatic
LA_FB_05_0671_S97	20529	GTO	SI	25266	26	0.305882	trimmed_LA_FB_05_0671_S97	G	T	35.4013	44	36	8	yes	0.181818	0.279944	288.5	25266	Symptomatic
LA_FB_05_0671_S97	20529	GTO	SI	28854	26	0.305882	trimmed_LA_FB_05_0671_S97	C	T	774.301	25	0	25	yes	1	0.953968	97.5	28854	Symptomatic
LA_FB_05_0672_S98	397586	GTO	SI	241	46	0.541176	trimmed_LA_FB_05_0672_S98	C	T	19324.1	610	0	610	yes	1	0.999876	1041	241	Symptomatic
LA_FB_05_0672_S98	397586	GTO	SI	3037	72	0.847059	trimmed_LA_FB_05_0672_S98	C	T	24077.2	773	0	773	yes	1	1	291	3037	Symptomatic
LA_FB_05_0672_S98	397586	GTO	SI	5765	22	0.258824	trimmed_LA_FB_05_0672_S98	GG	AC	10777.6	1749	1004	745	yes	0.425958	0.333344	1430	5765	Symptomatic
LA_FB_05_0672_S98	397586	GTO	SI	12926	13	0.152941	trimmed_LA_FB_05_0672_S98	AAAGG	ACAAGG	477.512	1488	1172	316	yes	0.212366	0.240385	1174	12926	Symptomatic
LA_FB_05_0672_S98	397586	GTO	SI	14408	79	0.929412	trimmed_LA_FB_05_0672_S98	C	T	27138.6	860	0	860	yes	1	1	849	14408	Symptomatic
LA_FB_05_0672_S98	397586	GTO	SI	20268	18	0.211765	trimmed_LA_FB_05_0672_S98	A	G	13528.8	439	0	439	yes	1	1	491.5	20268	Symptomatic
LA_FB_05_0672_S98	397586	GTO	SI	23403	80	0.941176	trimmed_LA_FB_05_0672_S98	A	G	36489.2	1178	0	1178	yes	1	1	575	23403	Symptomatic
LA_FB_05_0672_S98	397586	GTO	SI	24076	21	0.247059	trimmed_LA_FB_05_0672_S98	T	C	22584.5	741	2	739	yes	0.997301	0.519737	152	24076	Symptomatic
LA_FB_05_0672_S98	397586	GTO	SI	28854	26	0.305882	trimmed_LA_FB_05_0672_S98	C	T	42838.9	1387	3	1384	yes	0.997837	0.953968	97.5	28854	Symptomatic
UG_FR_P_0002_B10_S80	16127	GTO	NO	14408	79	0.929412	trimmed_UG_FR_P_0002_B10_S80	C	T	1199.17	39	0	39	yes	1	1	849	14408	Asymptomatic
UG_FR_P_0002_B10_S80	16127	GTO	NO	19839	25	0.294118	trimmed_UG_FR_P_0002_B10_S80	T	C	1129.01	80	32	48	yes	0.6	0.749771	501	19839	Asymptomatic
UG_FR_P_0002_E1_S81	11675	GTO	NO	13354	31	0.364706	trimmed_UG_FR_P_0002_E1_S81	T	C	98.044	50	37	13	yes	0.26	0.44186	351	13354	Asymptomatic
UG_FR_P_0002_E1_S81	11675	GTO	NO	25563	8	0.0941176	trimmed_UG_FR_P_0002_E1_S81	G	T	61.7402	42	33	9	yes	0.214286	0.251623	312	25563	Asymptomatic
UG_FR_P_0002_E1_S81	11675	GTO	NO	26669	29	0.341176	trimmed_UG_FR_P_0002_E1_S81	T	C	70.2747	28	20	8	yes	0.285714	0.399417	218	26669	Asymptomatic
